# Supplementary material for: Systematically optimized BCMA/CS1 bispecific CAR-T cells robustly control heterogeneous multiple myeloma
Source: Nat Commun. 2020 May 8;11:2283. doi: 10.1038/s41467-020-16160-5 (PMC7210316; doi:10.1038/s41467-020-16160-5)
Supplement: Supplementary file 5 — Supplementary Data 1 [file 41467_2020_16160_MOESM5_ESM.xlsx]

## Sheet: MiSeq Sequences
Target	BCMA exon 1
Sample Conditions	WT MM.1S	CS1-KO MM.1S	BCMA-KO MM.1S	Ms 11-2 Stomach	Ms 11-3 Belly
Sample ID	B1	B2	B3	B4	B5
Total # of Sequences	109262	120188	73014	111264	130390
Most Frequent Sequence (% of Total)	99.7749	99.881	49.7507	99.4859	99.7392
GCTCTTGCTGCATTTGCTCTGGAATTCTTGTAGAGATATTACTTGTCCTTCCAGGCTGTTCTTTCTGTAGCTCCCTTGTTTTCTTTTTGTGATCATGTTGCAGATGGCTGGGCAGTGCTCCCAAAATGAATATTTTGACAGTTTGTTGCATGCTTGCATACCTTGTCAACTTCGATGTTCTTCTAATACTCCTCCTCTAACATGTCAGCGTTATTGTAATGCAAGTAAGTAATATTGCTTGAACGATTATTCATTGGTGTGAACTATTCTGTCTATATGGACTGCTTATTCAGAGAATCAACATAATGGGCATGATGGTGAGTTTTCTTGAATCAAAAAGAGAAAGGAAGCAAGGCAGTGATT	109016	120045	0	0	0
GCTCTTGCTGCATTTGCTCTGGAATTCTTGTAGAGATATTACTTGTCCTTCCAGGCTGTTCTTTCTGTAGCTCCCTTGTTTTCTTTTTGTGATCATGTTGCAGATGGCTGGGCAGTGCTCCCAAAATGAATATTTTGACAGTTTGTTGCATGCTTGCATACCTTGTCAACTTCGATGTTCTTCTAATACATGTCAGCGTTATTGTAATGCAAGTAAGTAATATTGCTTGAACGATTATTCATTGGTGTGAACTATTCTGTCTATATGGACTGCTTATTCAGAGAATCAACATAATGGGCATGATGGTGAGTTTTCTTGAATCAAAAAGAGAAAGGAAGCAAGGCAGTGATT	0	0	0	0	130050
GCTCTTGCTGCATTTGCTCTGGAATTCTTGTAGAGATATTACTTGTCCTTCCAGGCTGTTCTTTCTGTAGCTCCCTTGTTTTCTTTTTGTGATCATGTTGCAGATGGCTGGGCAGTGCTCCCAAAATGAATATTTTGACAGTTTGTTGCATGCTTGCATACCTTGTCAACTTCGATGTTCTTCTAATACTCCTCCTAGCTAACATGTCAGCGTTATTGTAATGCAAGTAAGTAATATTGCTTGAACGATTATTCATTGGTGTGAACTATTCTGTCTATATGGACTGCTTATTCAGAGAATCAACATAATGGGCATGATGGTGAGTTTTCTTGAATCAAAAAGAGAAAGGAAGCAAGGCAGTGATT	0	0	0	110692	0
GCTCTTGCTGCATTTGCTCTGGAATTCTTGTAGAGATATTACTTGTCCTTCCAGGCTGTTCTTTCTGTAGCTCCCTTGTTTTCTTTTTGTGATCATGTTGCAGATGGCTGGGCAGTGCTCCCAAAATGAATATTTTGACAGTTTGTTGCATGCTTGCATACCTTGTCAACTTCGATGTTCTTCTAATACTCCTCCTAACATGTCAGCGTTATTGTAATGCAAGTAAGTAATATTGCTTGAACGATTATTCATTGGTGTGAACTATTCTGTCTATATGGACTGCTTATTCAGAGAATCAACATAATGGGCATGATGGTGAGTTTTCTTGAATCAAAAAGAGAAAGGAAGCAAGGCAGTGATT	0	0	36325	0	0
GCTCTTGCTGCATTTGCTCTGGAATTCTTGTAGAGATATTACTTGTCCTTCCAGGCTGTTCTTTCTGTAGCTCCCTTGTTTTCTTTTTGTGATCATGTTGCAGATGGCTGGGCAGTGCTCCCAAAATGAATATTTTGACAGTTTGTTGCATGCTTGCATACCTTGTCAACTTCGATGTCAGCGTTATTGTAATGCAAGTAAGTAATATTGCTTGAACGATTATTCATTGGTGTGAACTATTCTGTCTATATGGACTGCTTATTCAGAGAATCAACATAATGGGCATGATGGTGAGTTTTCTTGAATCAAAAAGAGAAAGGAAGCAAGGCAGTGATT	0	0	15100	0	0
GCTCTTGCTGCATTTGCTCTGGAATTCTTGTAGAGATATTACTTGTCCTTCCAGGCTGTTCTTTCTGTAGCTCCCTTGTTTTCTTTTTGTGATCATGTTGCAGATGGCTGGGCAGTGCTCCCAAAATGAATATTTTGACAGTTTGTTGCATGCTTGCATACCTTGTCAACTTCGATTATTCATTGGTGTGAACTATTCTGTCTATATGGACTGCTTATTCAGAGAATCAACATAATGGGCATGATGGTGAGTTTTCTTGAATCAAAAAGAGAAAGGAAGCAAGGCAGTGATT	0	0	4681	0	0
GCTCTTGCTGCATTTGCTCTGGAATTCTTGTAGAGATATTACTTGTCCTTCCAGGCTGTTCTTTCTGTAGCTCCCTTGTTTTCTTTTTGTGATCATGTTGCAGATGGCTGGGCAGTGCTCCCAAAATGAATATTTTGACAGTTTGTTGCATGCTTGCATACCTTGTCAACTTCGATGTTCTGTCTATATGGACTGCTTATTCAGAGAATCAACATAATGGGCATGATGGTGAGTTTTCTTGAATCAAAAAGAGAAAGGAAGCAAGGCAGTGATTCTGTCT	0	0	3053	0	0
GCTCTTGCTGCATTTGCTCTGGAATTCTTGTAGAGATATTACTTGTCCTTCCAGGCTGTTCTTTCTGTAGCTCCCTTGTTTTCTTTTTGTGATCATGTTGCAGATGGCTGGGCAGTGCTCCCAAAATGAATATTTTGACAGTTTGTTGCATGCTTGCATACCTTGTCAACTTCGATGTTCTTCTAATACTCAACATAATGGGCATGATGGTGAGTTTTCTTGAATCAAAAAGAGAAAGGAAGCAAGGCAGTGATTCTGTCTCTTATACACATCTCCGAGC	0	0	1185	0	0
GCTCTTGCTGCATTTGCTCTGGAATTCTTGTAGAGATATTACTTGTCCTTCCAGGCTGTTCTTTCTGTAGCTCCCTTGTTTTCTTTTTGTGATCATGTTGCAGATGGCTGGGCAGTGCTCCCAAAATGAATATTTTGACAGTTTGTTGCTTGAACGATTATTCATTGGTGTGAACTATTCTGTCTATATGGACTGCTTATTCAGAGAATCAACATAATGGGCATGATGGTGAGTTTTCTTGAATCAAAAAGAGAAAGGAAGCAAGGCAGTGATTCTGTCT	0	0	1131	0	0
GCTCTTGCTGCATTTGCTCTGGAATTCTTGTAGAGATATTACTTGTCCTTCCAGGCTGTTCTTTCTGTAGCTCCCTTGTTTTCTTTTTGTGATCATGTTGCAGATGGCTGGGCAGTGCTCCCAAAATGAATATTTTGACAGTTTGTTGCATGTCAGCGTTATTGTAATGCAAGTAAGTAATATTGCTTGAACGATTATTCATTGGTGTGAACTATTCTGTCTATATGGACTGCTTATTCAGAGAATCAACATAATGGGCATGATGGTGAGTTTTCTTGAATCAAAAAGAGAAAGGAAGCAAGGCAGTGATT	0	0	1048	0	0
GCTCTTGCTGCATTTGCTCTGGAATTCTTGTAGAGATATTACTTGTCCTTCCAGGCTGTTCTTTCTGTAGCTCCCTTGTTTTCTTTTTGTGATCATGTTGCAGATGGCTGGGCGTTATTGTAATGCAAGTAAGTAATATTGCTTGAACGATTATTCATTGGTGTGAACTATTCTGTCTATATGGACTGCTTATTCAGAGAATCAACATAATGGGCATGATGGTGAGTTTTCTTGAATCAAAAAGAGAAAGGAAGCAAGGCAGTGATTCTGTCTCTTATAC	0	0	555	0	0
GCTCTTGCTGCATTTGCTCTGGAATTCTTGTAGAGATATTACTTGTCCTTCCAGGCTGTTCTTTCTGTAGCTCCCTTGTTTTCTTTTTGTGATCATGTTGCAGATGGCTGGGCAGTGCTCCCAAAATGAATATAAGTAATATTGCTTGAACGATTATTCATTGGTGTGAACTATTCTGTCTATATGGACTGCTTATTCAGAGAATCAACATAATGGGCATGATGGTGAGTTTTCTTGAATCAAAAAGAGAAAGGAAGCAAGGCAGTGATTCTGTCTCTTA	0	0	502	0	0
GCTCTTGCTGCATTTGCTCTGGAATTCTTGTAGAGATATTACTTGTCCTTCCAGGCTGTTCTTTCTGTAGCTCCCTTGTTTTCTTTTTGTGATCATGTTGCAGATGGCTGGGCAGTGCTCCCAAAATGAATATTTTGACAGTTTGTTGCATGCTTGCATACCTTGTCAACTGCTTATTCAGAGAATCAACATAATGGGCATGATGGTGAGTTTTCTTGAATCAAAAAGAGAAAGGAAGCAAGGCAGTGATTCTGTCTCTTATACACATCTCCGAGCCCAC	0	0	456	0	0
GCTCTTGCTGCATTTGCTCTGGAATTCTTGTAGAGATATTACTTGTCCTTCCAGGCTGTTCTTTCTGTAGCTCCCTTGTTTTCTTTTTGTGATCATGTTGCAAGTAAGTAATATTGCTTGAACGATTATTCATTGGTGTGAACTATTCTGTCTATATGGACTGCTTATTCAGAGAATCAACATAATGGGCATGATGGTGAGTTTTCTTGAATCAAAAAGAGAAAGGAAGCAAGGCAGTGATTCTGTCTCTTATACACATCTCCGAGCCCACGAGACAGGC	0	0	423	0	0
GCTCTTGCTGCATTTGCTCTGGAATTCTTGTAGAGATATTACTTGTCCTTCCAGGCTGTTCTTTCTGTAGCTCCCTTGTTTTCTTTTTGTGATCATGTTGCAGATGGCTGGGCAGTGCTCCCAAAATGAATATTTTGACAGTTTGTTGCATGCTTGCATACCTTGTCAACTTCGATGTTCTTCTAATACTCCTAACGATTATTCATTGGTGTGAACTATTCTGTCTATATGGACTGCTTATTCAGAGAATCAACATAATGGGCATGATGGTGAGTTTTCTTGAATCAAAAAGAGAAAGGAAGCAAGGCAGTGATT	0	0	370	0	0
GCTCTTGCTGCATTTGCTCTGGAATTCTTGTAGAGATATTACTTGTCCTTCCAGGCTGTTCTTTCTGTAGCTCCCTTGTTTTCTTTTTGTGATCATGTTGCAGATGGCTGGGCAGTGCTCCCAAAATGAATATTTTGACAGTTTGTTGCATGCTTGCATACCTTGTCAACTTCGATGTTCTTCTAATACTCCTATTCTGTCTATATGGACTGCTTATTCAGAGAATCAACATAATGGGCATGATGGTGAGTTTTCTTGAATCAAAAAGAGAAAGGAAGCAAGGCAGTGATT	0	0	356	0	0
GCTCTTGCTGCATTTGCTCTGGATGAAGCCTATTCCCCAAATAATAGGAGTAGCCAAATAATAGGAGATGCCTTTCAGATTGGTTAATAGGTAACACATACAGTTAAATAGAAGGAGTAAGTGCTAAGGCTTACCAGCAGAGTAGGACGACTACAGTTAACAGTAATGTACTAAATCTTTCAAAATACCCAGAAAAGAGGACTTGCAATGTTCCCACCGTATAGAAATGATACTCTAAATCATTTCTTAGATAGTCTAAATCATTAGAGAAAGGAAGCAAGGCAGTGATT	28	0	128	100	91
GCTCTTGCTGCATTTGCTCTGGAATTCTTGTAGAGATATTACTTGTCCTTCCAGGCTGTTCTTTCTGTAGCTCCCTTGTTTTCTTTTTGTGATCATGTTGCAGATGGCTGGGCAGTGCTCCCAAAACATGTCAGCGTTATTGTAATGCAAGTAAGTAATATTGCTTGAACGATTATTCATTGGTGTGAACTATTCTGTCTATATGGACTGCTTATTCAGAGAATCAACATAATGGGCATGATGGTGAGTTTTCTTGAATCAAAAAGAGAAAGGAAGCAAGGCAGTGATT	0	0	321	0	0
GCTCTTGCTGCATTTGCTCTGGAATTCTTGTAGAGATATTACTTGTCCTTCCAGGCTGTTCTTTCTGTAGCTCCCTTGTTTTCTTTTTGTGATCATGTTGCAGATGTCAGCGTTATTGTAATGCAAGTAAGTAATATTGCTTGAACGATTATTCATTGGTGTGAACTATTCTGTCTATATGGACTGCTTATTCAGAGAATCAACATAATGGGCATGATGGTGAGTTTTCTTGAATCAAAAAGAGAAAGGAAGCAAGGCAGTGATTCTGTCTCTTATACAC	0	0	283	0	0
GCTCTTGCTGCATTTGCTCTGGAATTCTTGTAGAGATATTACTTGTCCTTCCAGGCTGTTCTTTCTGTAGCTCCCTTGTTTTCTTTTTGTGATCATGTTGCAGATGGCTGGGCAGTGCTCCCAAAATGAATATTTTGACAGTTTGTTGCATGCTTGCATACCTTGTCAACTTCTAACATGTCAGCGTTATTGTAATGCAAGTAAGTAATATTGCTTGAACGATTATTCATTGGTGTGAACTATTCTGTCTATATGGACTGCTTATTCAGAGAATCAACATAATGGGCATGATGGTGAGTTTTCTTGAATCAAAAAGAGAAAGGAAGCAAGGCAGTGATT	0	0	235	0	0
GCTCTTGCTGCATTTGCTCTGGAATTCTTGTAGAGATATTACTTGTCCTTCCAGGCTGTTCTTTCTGTAGCTCCCTTGTTTTCTTTTTGTGATCATGTTGCAGATGGCTGGGCAGTGCTCCCAAAATGAATATTCATTGGTGTGAACTATTCTGTCTATATGGACTGCTTATTCAGAGAATCAACATAATGGGCATGATGGTGAGTTTTCTTGAATCAAAAAGAGAAAGGAAGCAAGGCAGTGATTCTGTCTCTTATACACATCTCCGAGCCCACGAGAC	0	0	231	0	0
GCTCTTGCTGCATTTGCTCTGGAATTCTTGTAGAGATATTACTTGTCCTTCCAGGCTGTTCTTTCTGTAGCTCCCTTGTTTTCTTTTTGTGATCATGTTGCAGATGGCTGGGCAGTGCTCCCAAAATGAATATTTTGACAGTTTGTTGCTGTCTATATGGACTGCTTATTCAGAGAATCAACATAATGGGCATGATGGTGAGTTTTCTTGAATCAAAAAGAGAAAGGAAGCAAGGCAGTGATTCTGTCTCTTATACACATCTCCGAGCCCACGAGACAGG	0	0	208	0	0
GCTCTTGCTGCATTTGCTCTGGAATTCTTGTAGAGATATTACTTGTCCTTCCAGGCTGTTCTTTCTGTAGCTCCCTTGTTTTCTTTTTGTGATCATGTTGCAGATGGCTGGGCAGTGCTCCCAAAATGAATATTTTGACAGTTTGTTGCATGCTTGCATACCTTGTCAACTTCGATGTTCTTCTAATACTCCTGACATGTCAGCGTTATTGTAATGCAAGTAAGTAATATTGCTTGAACGATTATTCATTGGTGTGAACTATTCTGTCTATATGGACTGCTTATTCAGAGAATCAACATAATGGGCATGATGGTGAGTTTTCTTGAATCAAAAAGAGAAAGGAAGCAAGGCAGTGATT	0	0	191	0	0
GCTCTTGCTGCATTTGCTCTGGAATTCTTGTAGAGATATTACTTGTCCTTCCAGGCTGTTCTTTCTGTAGCTCCCTTGTTTTCTTTTTGTGATCATGTTGCAGATGGCTGGGCAGTGCTCCCAATGCAAGTAAGTAATATTGCTTGAACGATTATTCATTGGTGTGAACTATTCTGTCTATATGGACTGCTTATTCAGAGAATCAACATAATGGGCATGATGGTGAGTTTTCTTGAATCAAAAAGAGAAAGGAAGCAAGGCAGTGATTCTGTCTCTTATA	0	0	176	0	0
GCTCTTGCTGCATTTGCTCTGGAATTCTTGTAGAGATATTACTTGTCCTTCCAGGCTGTTCTTTCTGTAGCTCCCTTGTTTTCTTTTTGTGATCATGTTGCAGATGGCTGGGCAGTGCTCCCAAAATGAATATTTTGACAGTTTGTTGCATGCTTGCATACCTTGTCAACTTCGATGTTCTTCTAATACTCCTCCTGACATGTCAGCGTTATTGTAATGCAAGTAAGTAATATTGCTTGAACGATTATTCATTGGTGTGAACTATTCTGTCTATATGGACTGCTTATTCAGAGAATCAACATAATGGGCATGATGGTGAGTTTTCTTGAATCAAAAAGAGAAAGGAAGCAAGGCAGTGATT	0	0	172	0	0
GCTCTTGCTGCATTTGCTCTGGAATTCTTGTAGAGATATTACTTGTCCTTCCAGGCTGTTCTTTCTGTAGCTCCCTTGTTTTCTTTTTGTGATCATGTTGCAGATGGCTGGGCAGTGCTCCCAAAATGAATATTTTGACAGTTTGTTGCATGCTTGCATACCTTGTCAACTTCGATGTTCTTCTAATAACGCTAACATGTCAGCGTTATTGTAATGCAAGTAAGTAATATTGCTTGAACGATTATTCATTGGTGTGAACTATTCTGTCTATATGGACTGCTTATTCAGAGAATCAACATAATGGGCATGATGGTGAGTTTTCTTGAATCAAAAAGAGAAAGGAAGCAAGGCAGTGATT	0	0	171	0	0
GCTCTTGCTGCATTTGCTCTGGAATTCTTGTAGAGATATTACTTGTCCTTCCAGGCTGTTCTTTCTGTAGCTCCCTTGTTTTCTTTTTGTGATCATGTTGCAGATGGCTGGGCAGTGCTCCCAAAATGAATATTTTGACAGTTTGTTGCATGCTTGCATATTGGTGTGAACTATTCTGTCTATATGGACTGCTTATTCAGAGAATCAACATAATGGGCATGATGGTGAGTTTTCTTGAATCAAAAAGAGAAAGGAAGCAAGGCAGTGATTCTGTCTCTTA	0	0	155	0	0
GCTCTTGCTGCATTTGCTCTGGAATTCTTGTAGAGATATTACTTGTCCTTCCAGGCTGTTCTTTCTGTAGCTCCCTTGTTTTCTTTTTGTGATCATGTTGCAGATGGCTGGGCAGTGCTCCCAAAATGAATATTTTGACAGTTTGTTGCATGCTTGCATACCTTGTCAACTTCGATGTTCATTGGTGTGAACTATTCTGTCTATATGGACTGCTTATTCAGAGAATCAACATAATGGGCATGATGGTGAGTTTTCTTGAATCAAAAAGAGAAAGGAAGCAAGGCAGTGATT	0	0	152	0	0
GCTCTTGCTGCATTTGCTCTGGAATTCTTGTAGAGATATTACTTGTCCTTCCAGGCTGTTCTTTCTGTAGCTCCCTTGTTTTCTTTTTGTGATCATGTTGCAGATGGCTGGGCAGTGCTCCCAAAATGAATATTTTGACAGTTTGTTGCATGCTTGCATACCTTGTCAACTTCGATGTTTTCTTGAATCAAAAAGAGAAAGGAAGCAAGGCAGTGATTCTGTCTCTTATACACATCTCCGAGCCCACGAGACAGGCAGAAATCTCGTATGCCGTCTTCTG	0	0	147	0	0
GCTCTTGCTGCATTTGCTCTGGAATTCTTGTAGAGATATTACTTGTCCTTCCAGGCTGTTCTTTCTGTAGCTCCCTTGTTTTCTTTTTGTGATCATGTTGCAGATGGCTGGGCAGTGCTCCCAAAATGAATATTTTGACAGTTTGTTGCATGCTTGCATACCTTGTCAACTTCGATGTTTATTCAGAGAATCAACATAATGGGCATGATGGTGAGTTTTCTTGAATCAAAAAGAGAAAGGAAGCAAGGCAGTGATTCTGTCTCTTATACACATCTCCGAG	0	0	109	0	0
GCTCTTGCTGCATTTGCTCTGGAATTCTTGTAGAGATATATTTTGACAGTTTGTTGCATGCTTGCATACCTTGTCAACTTCGATGTCAGCGTTATTGTAATGCAAGTAAGTAATATTGCTTGAACGATTATTCATTGGTGTGAACTATTCTGTCTATATGGACTGCTTATTCAGAGAATCAACATAATGGGCATGATGGTGAGTTTTCTTGAATCAAAAAGAGAAAGGAAGCAAGGCAGTGATTCTGTCTCTTATACACATCTCCGAGCCCACGAGACAG	0	0	103	0	0
GCTCTTGCTGCATTTGCTCTGGAATTCTTGTAGAGATATTACTTGTCCTTCCAGGCTGTTCTTTCTGTAGCTCCCTTGTTTTCTTTTTGTGATCATGTTGCAGATGGCTGGGCAGTGCTCCCAAAATGAATATTTTGACAGTTTGTTGCATGCTTGCATACCTTGCTTGAACGATTATTCATTGGTGTGAACTATTCTGTCTATATGGACTGCTTATTCAGAGAATCAACATAATGGGCATGATGGTGAGTTTTCTTGAATCAAAAAGAGAAAGGAAGCAAGGCAGTGATT	0	0	103	0	0
GCTCTTGCTGCATTTGCTCTGGAATTCTTGTAGAGATATTACTTGTCCTTCCAGGCTGTTCTTTCTGTAGCTCCCTTGTTTTCTTTTTGTGATCATGTTGCAGATGGCTGGGCAGTGCTCCCAAAATGAATATTTTGACAGTTTGTTGCATGCTTGCATACCTTGTCAACTTCGATGACAAGAGAATCAACATAATGGGCATGATGGTGAGTTTTCTTGAATCAAAAAGAGAAAGGAAGCAAGGCAGTGATTCTGTCTCTTATACACATCTCCGAGCCCA	0	0	94	0	0
GCTCTTGCTGCATTTGCTCTGGAATTCTTGTAGAGATATTACTTGTCCTTCCAGGCTGTTCTTTCTGTAGCTCCCTTGTTTTCTTTTTGTGATCATGTTGCAGATGGCTGGGCAGTGCTCCCAAAATGAATATTTTGACAGTTTGTTGCATGCTTGCATACCTTGTCAACTTCGATGTTCTTCTAATACGATGTTCTTCTAACATGTCAGCGTTATTGTAATGCAAGTAAGTAATATTGCTTGAACGATTATTCATTGGTGTGAACTATTCTGTCTATATGGACTGCTTATTCAGAGAATCAACATAATGGGCATGATGGTGAGTTTTCTTGAATCAAAAAGAGAAAGGAAGCAAGGCAGTGATT	0	0	94	0	0
GCTCTTGCTGCATTTGCTCTGGAATTCTTGTAGAGATATTACTTGTCCTTCCAGGCTGTTCTTTCTGTAGCTCCCTTGTTTTCTTTTTGTGATCATGTTGCAGATGGCTGGGCAGTGCTCCCAAAATGAATATTTTGACAGTTTGTTGCATGCTTGCATACCTTGTCAACTTCGATGTTCTTCTAATACTCTGCTTATTCAGAGAATCAACATAATGGGCATGATGGTGAGTTTTCTTGAATCAAAAAGAGAAAGGAAGCAAGGCAGTGATTCTGTCTCT	0	0	90	0	0
GCTCTTGCTGCATTTGCTCTGGAATTCTTGTAGAGATATTACTTGTCCTTCCAGGCTGTTCTTTCTGTAGCTCCCTTGTTTTCTTTTTGTGATCATGTTGCAGATGGCTGGGCAGTGCTCCCAAAATGAATATTTTGACAGTTTGTTGCATGCTTGCATACCTTGTCAACTTCGATGTTCTTCTAATACTCCTTTCTCTTTCTTGAATCAAAAAGAGAAAGGAAGCAAGGCAGTGATTCTGTCTCTTATACACATCTCCGAGCCCACGAGACAGGCAGAA	0	0	88	0	0
GCTCTTGCTGCATTTGCTCTGGAATTCTTGTAGAGATATTACTTGTCCTTCCAGGCTGTTCTTTCTGTAGCTCCCTTGTTTTCTTTTTGTGATCATGTTGCAACATGTCAGCGTTATTGTAATGCAAGTAAGTAATATTGCTTGAACGATTATTCATTGGTGTGAACTATTCTGTCTATATGGACTGCTTATTCAGAGAATCAACATAATGGGCATGATGGTGAGTTTTCTTGAATCAAAAAGAGAAAGGAAGCAAGGCAGTGATTCTGTCTCTTATACA	0	0	74	0	0
GCTCTTGCTGCATTTGCTCTGGAATTCTTGTAGAGATATTACTTGTCCTTCCAGGCTGTTCTTTCTGTAGCTCCCTTGTGCATACCATGTCAGCGTTATTGTAATGCAAGTAAGTAATATTGCTTGAACGATTATTCATTGGTGTGAACTATTCTGTCTATATGGACTGCTTATTCAGAGAATCAACATAATGGGCATGATGGTGAGTTTTCTTGAATCAAAAAGAGAAAGGAAGCAAGGCAGTGATTCTGTCTCTTATACACATCTCCGAGCCCACGAG	0	0	73	0	0
GCTCTTGCTGCATTTGCTCTGGAATTCTTGTAGAGATATTACTTGTCCTTCCAGGCTGTTCTTTCTGTAGCTCCCTTGTTTTCTTTTTGTGATCATGTTGCAGATGGCTGGGCAGTGCTCCCAAAATGAATATTTTGACAGTTTGTTGCATGCTTGCATACCTTGTCAACTTCGATGTTCTTCGAAACATCGAAGCATGATGGTGAGTTTTCTTGAATCAAAAAGAGAAAGGAAGCAAGGCAGTGATTCTGTCTCTTATACACATCTCCGAGCCCACGAG	0	0	73	0	0
GCTCTTGCTGCATTTGCTCTGGAAGTTGTTGCATAGAGGTGATTACTGTAGTAAGAGCGTTACTCCAACAATGACTAGCTAGGTAAAGAAAGGTGGGATAAGAAGGAGTGTCCAGAGAGTAGGAAGGAAGCTAGAGGAGTGTTGTGTCACAGAAACTGAAGAAGAAGAATGCTTTAAGGAGGAATTGGTTTACGGAATGGAATATTGCCAAGAGACAAATAACATGAAGACTGAACCATGTGCAGTGCATGGGTGACTTGCAGGTTGTTAATGACTACAGAGAGAGATGATAGAGTTAGAAACAAGGTTAGAGAGGGTTGAGTCATGAGAAGGAAGCAAGGCAGTGATT	4	6	8	32	15
GCTCTTGCTGCATTTGCTCTGGAATTCTTGTAGAGATATTACTTGTCCTTCCAGGCTGTTCTTTCTGTAGCTCCCTTGTTTTCTTTTTGTGATCATGTTGCAGATGGCTGGGCAGTGCATTGAACGATTATTCATTGGTGTGAACTATTCTGTCTATATGGACTGCTTATTCAGAGAATCAACATAATGGGCATGATGGTGAGTTTTCTTGAATCAAAAAGAGAAAGGAAGCAAGGCAGTGATTCTGTCTCTTATACACATCTCCGAGCCCACGAGACAG	0	0	65	0	0
GCTCTTGCTGCATTTGCTCTGGAATTCTTGTAGAGATATTACTTGTCCTTCCAGGCTGTTCTTTCTGTAGCTCCCTTGTTTTCTTTTTGTGATCATGTTGCAGATGGCAACATGTAATGCAAGTAAGTAATATTGCTTGAACGATTATTCATTGGTGTGAACTATTCTGTCTATATGGACTGCTTATTCAGAGAATCAACATAATGGGCATGATGGTGAGTTTTCTTGAATCAAAAAGAGAAAGGAAGCAAGGCAGTGATTCTGTCTCTTATACACATCT	0	0	63	0	0
GCTCTTGCTGCATTTGCTCTGGAATTCTTGTAGAGATATTACTTGTCCTTCCAGGCTGTTCTTTCTGTAGCTCCCTTGTTTTCTTTTTGTGATCATGTTGCAGATGGCTGGGCAGTGCTCCCAAAATGAATATTTTGACAGTTTGTTGCATGCAAGTAAGTAATATTGCTTGAACGATTATTCATTGGTGTGAACTATTCTGTCTATATGGACTGCTTATTCAGAGAATCAACATAATGGGCATGATGGTGAGTTTTCTTGAATCAAAAAGAGAAAGGAAGCAAGGCAGTGATT	0	0	63	0	0
GCTCTTGCTGCATTTGCTCTGGAATTCTTGTAGAGATATTACTTGTCCTTCCAGGCTGTTCTTTCTGTAGCTCCCTTGTTTTCTTTTTGTGATCATGTTGCAGATGGCTGGGCAGTGCTCCCAAAATGAATATTTTGACAGTTTGTTGCATGCTTGCATACCTTGTCAACTTCGATGTTCTTCTAATACTTCGATGTTCTTCAGCGTTATTGTAATGCAAGTAAGTAATATTGCTTGAACGATTATTCATTGGTGTGAACTATTCTGTCTATATGGACTGCTTATTCAGAGAATCAACATAATGGGCATGATGGTGAGTTTTCTTGAATCAAAAAGAGAAAGGAAGCAAGGCAGTGATT	0	0	63	0	0
GCTCTTGCTGCATTTGCTCTGGAATTCTTGTAGAGATATTACTTGTCCTTCCAGGCTGTTCTTTCTGTAGCTCCCTTGTATTGCTTGAACGATTATTCATTGGTGTGAACTATTCTGTCTATATGGACTGCTTATTCAGAGAATCAACATAATGGGCATGATGGTGAGTTTTCTTGAATCAAAAAGAGAAAGGAAGCAAGGCAGTGATTCTGTCTCTTATACACATCTCCGAGCCCACGAGACAGGCAGAAATCTCGTATGCCGTCTTCTGCTTGAAAAA	0	0	60	0	0
GCTCTTGCTGCATTTGCTCTGGAATTCTTGTAGAGATATTACTTGTCCTTCCAGGCTGTTCTTTCTGTAGCTCCCTTGTTTTCTTTTTGTGATCATGTTGCTGACATGTCAGCGTTATTGTAATGCAAGTAAGTAATATTGCTTGAACGATTATTCATTGGTGTGAACTATTCTGTCTATATGGACTGCTTATTCAGAGAATCAACATAATGGGCATGATGGTGAGTTTTCTTGAATCAAAAAGAGAAAGGAAGCAAGGCAGTGATTCTGTCTCTTATAC	0	0	59	0	0
GCTCTTGCTGCATTTGCTCTGGAATTCTTGTAGAGATATTACTTGTCCTTCCAGGCTGTTCTTTCTGTAGCTCCCTTGTTTTCTTTACAATAACGCTGACATGCAAGTAAGTAATATTGCTTGAACGATTATTCATTGGTGTGAACTATTCTGTCTATATGGACTGCTTATTCAGAGAATCAACATAATGGGCATGATGGTGAGTTTTCTTGAATCAAAAAGAGAAAGGAAGCAAGGCAGTGATTCTGTCTCTTATACACATCTCCGAGCCCACGAGACA	0	0	55	0	0
GCTCTTGCTGCATTTGCTCTGGAATTCTTGTAGAGATATTACTTGTCCTTCCAGGCTGTTCTTTCTGTAGCTCCCTTGTTTTCTTTTTGTGATCATGTTGCAGATGGCTGGGCAGTGCTCCCAAAATGAATATTTTGACAGTTTGTTGCATGCTTGCATACCTTGTCAACTTCGATGTTCTTCTAATACTCCTAACATGGGCATGATGGTGAGTTTTCTTGAATCAAAAAGAGAAAGGAAGCAAGGCAGTGATTCTGTCTCTTATACACATCTCCGAGCC	0	0	54	0	0
GCTCTTGCTGCATTTGCTCTGGAATTCTTGTAGAGATATTACTTGTCCTTCCAGGCTGTTCTTTCTGTAGCTCCCTTGTTTTCTTTTTGTGATCATGTTGCAGATGGCTGGGCAGTGCTCCCAAAATGAATATTTTGACAGTTTGTTGCATGCTTGCATACCTTGTCAACTTCGATGTTAGAAGAACATCAACATAATGGGCATGATGGTGAGTTTTCTTGAATCAAAAAGAGAAAGGAAGCAAGGCAGTGATTCTGTCTCTTATACACATCTCCGAGCC	0	0	53	0	0
GCTCTTGCTGCATTTGCTCTGGAATTCTTGTAGAGATATTACTTGTCCTTCCAGGCTGTTCTTTCTGTAGCTCCCTTGTTCTTCTATTAGAAGCGTTATTGTAATGCAAGTAAGTAATATTGCTTGAACGATTATTCATTGGTGTGAACTATTCTGTCTATATGGACTGCTTATTCAGAGAATCAACATAATGGGCATGATGGTGAGTTTTCTTGAATCAAAAAGAGAAAGGAAGCAAGGCAGTGATTCTGTCTCTTATACACATCTCCGAGCCCACGAG	0	0	51	0	0
GCTCTTGCTGCATTTGCTCTGGAATTCTTGTAGAGATATTACTTGTCCTTCCAGGCTGTTCTTTCTGTAGCTCCCTTGTTTTCTTTTTGTGATCATGTTGCAGATGGCTGGGCAGTGCTCCCAAAATGAATATTTTGACAGTTTGTTGCATGCTTGCATACCTTGTCAACTTCGATGTTCTTGTAATAACGCATGATGGTGAGTTTTCTTGAATCAAAAAGAGAAAGGAAGCAAGGCAGTGATTCTGTCTCTTATACACATCTCCGAGCCCACGAGACAG	0	0	51	0	0
GCTCTTGCTGCATTTGCTCTGGAATTCTTGTAGAGATATTACTTGTCCTTCCAGGCTGTTCTTTCTGTAGCTCCCTTGTTTTCTTTTTGTGATCATGTTGCAGATGGCTGGGCAGTGCTCCCAAAATGAATATTTTGACAGTTTGTTGCATGCTTGCATACCTTGTCAACTTCGATGTTCTTCTAATACTAGAACTATTCTGTCTATATGGACTGCTTATTCAGAGAATCAACATAATGGGCATGATGGTGAGTTTTCTTGAATCAAAAAGAGAAAGGAAGCAAGGCAGTGATT	0	0	51	0	0
GCTCTTGCTGCATTTGCTCTGGAATTCTTGTAGAGATATTACTTGTCCTTCCAGGCTGTTCTTTCTGTAGCTCCCTTGTTTTCTTTTTGTGATCATGTTGCAGATGGCTATATTGCTTGAACGATTATTCATTGGTGTGAACTATTCTGTCTATATGGACTGCTTATTCAGAGAATCAACATAATGGGCATGATGGTGAGTTTTCTTGAATCAAAAAGAGAAAGGAAGCAAGGCAGTGATTCTGTCTCTTATACACATCTCCGAGCCCACGAGACAGGCA	0	0	49	0	0
GCTCTTGCTGCATTTGCTCTGGAATTCTTGTAGAGATATTACTTGTCCTTCCAGGCTGTTCTTTCTGTAGCTCCCTTGTTTTCTTTTTGTGATCATGTTGCAGATGGCTGGGCAGTGCTCCCAAAATGAATATTTTGACAGTTTGTTGCATGCTTGCATACCTTGTCAACTTCGATGTTCTTCTAATACTCCTTGAATCAAAAAGAGTTTTCTTGAATCAAAAAGAGAAAGGAAGCAAGGCAGTGATTCTGTCTCTTATACACATCTCCGAGCCCACGAG	0	0	49	0	0
GCTCTTGCTGCATTTGCTCTGGAATTCTTGTAGAGATATTACTTGTCCTTCCAGGCTGTTCTTTCTGTAGCTCCCTTGTTTTCTTTTTGTGATCATGTTGCAGATGGCTGGGCAGTGCTCCCAAAATGAATATTTTGACAGTTTGTTGCATGCTTGCATACCTTGTCAACTTCGATGTTCTTCTAATACATAACATAATGGGCATGATGGTGAGTTTTCTTGAATCAAAAAGAGAAAGGAAGCAAGGCAGTGATTCTGTCTCTTATACACATCTCCGAGC	0	0	49	0	0
GCTCTTGCTGCATTTGCTCTGGAATTCTTGTAGAGATATTACTTGTCCTTCCAGGCTGTTCTTTCTGTAGCTCCCTTGTTGCAGATGGCTGGGCAGTGCTCCCAAAATGAATATTCTAACATGTCAGCGTTATTGTAATGCAAGTAAGTAATATTGCTTGAACGATTATTCATTGGTGTGAACTATTCTGTCTATATGGACTGCTTATTCAGAGAATCAACATAATGGGCATGATGGTGAGTTTTCTTGAATCAAAAAGAGAAAGGAAGCAAGGCAGTGATT	0	0	49	0	0
GCTCTTGCTGCATTTGCTCTGGAATTCTTGTAGAGATATTACTTGTCCTTCCAGGCTGTTCTTTCTGTAGCTCCCTTGTTTTCTTTTTGTGATCATGTTGCAGATGGCTGGGCAGTTGTAATGCAAGTAAGTAATATTGCTTGAACGATTATTCATTGGTGTGAACTATTCTGTCTATATGGACTGCTTATTCAGAGAATCAACATAATGGGCATGATGGTGAGTTTTCTTGAATCAAAAAGAGAAAGGAAGCAAGGCAGTGATTCTGTCTCTTATACAC	0	0	48	0	0
GCTCTTGCTGCATTTGCTCTGGTTGCTTGGTTGGAGATGTCTGGAGCAGCTTGTTCAGAAGAAGCTCTGCGGGCCTCATTGGGAAAGAGAGATTGGCACTTTCTGCCAGGAGTGAAGGGCGAGGAGTGAGGACACAAGAGCGTGTTTGACCCTAGACTCTAGCAAAAAGGCATTAAAACTGCTGCCTGCACATGGTCAGCTGGTAAAGAGAGAAGACACCCAGGGTGAAGGAGTGAGGTGGAATGAAGCCATAGCTTGGATTGTAATTCCACTGTGCTGCTGGCATCTCCAGGAACAGGCTGGGGAGGTTCCAGGAAAACAGTCTATTTTAGGTTGATTCTCTTAGAGCAAGAGAGAGACAGAGATGAGACAGAGACAGAGGAGAGAAAGGAAGCAAGG…	6	5	6	23	7
GCTCTTGCTGCATTTGCTCACCTACCAGGGCCCTGCACTCAGGGGCCCGGGCTCAGGGACCCTGCCTTGAAGGCACTCGTGGTCTGGAAGAGGACAGGACTCATTTACTGAGCACCTACTAAATGCCAAGTGTGGTACTATGGGCTTTTCACATGTGGCATCGTTCATTCTTCCCCACAACCCTGGGCCTAGGCATTATTCGTACCCACTTCACTGATGAGGAAACCAAACCTCAGAGAAAGGAAGCAAGGCAGTGATTCTGTCTCTTATACACATCTCC	20	13	4	0	7
GCTCTTGCTGCATTTGCTCTGGAATTCTTGTAGAGATATTACTTGTCCTTCCAGGCTGTTCTTTCTGTAGCTCCCTTGTTTTCTTTTTGTGATCATGTTGCAGATGGCTGGGCAGTGCTCCCAAAATGAATATTTTGACAGTTTGTTGCATGCTTGCATACCTTGTCAACTTCGATGTTCTTCTAATACTCCTCCTAGGAGTCAGCGTTATTGTAATGCAAGTAAGTAATATTGCTTGAACGATTATTCATTGGTGTGAACTATTCTGTCTATATGGACTGCTTATTCAGAGAATCAACATAATGGGCATGATGGTGAGTTTTCTTGAATCAAAAAGAGAAAGGAAGCAAGGCAGTGATT	0	0	44	0	0
GCTCTTGCTGCATTTGCTCTGGAATTCTTGTAGAGATATTACTTGTCCTTCCAGGCTGTTCTTTCTGTAGCTCCCTTGTTTTCTTTTTGTGATCATGTTGCAGATGGCTGGGCAGTGCTCCCAAAATGAATATTTTGACAGTATTGCTTGAACGATTATTCATTGGTGTGAACTATTCTGTCTATATGGACTGCTTATTCAGAGAATCAACATAATGGGCATGATGGTGAGTTTTCTTGAATCAAAAAGAGAAAGGAAGCAAGGCAGTGATTCTGTCTCT	0	0	44	0	0
GCTCTTGCTGCATTTGCTCTGGAATTCTTGTAGAGATATTACTTGTCCTTCCAGGCTGTTCTTTCTGTAGCTCCCTTGTTTTCTTTTTGTGATCATGTTGCAGATGGCTGGGCAGTGCTCCCAAAATGAATATTTTGACAGTTTGTTGCATGCTTGCATACAACATTGGTGTGTATGCTATTGGTGTGTGAACTATTCTGTCTATATGGACTGCTTATTCAGAGAATCAACATAATGGGCATGATGGTGAGTTTTCTTGAATCAAAAAGAGAAAGGAAGCAAGGCAGTGATT	0	0	43	0	0
GCTCTTGCTGCATTTGCTCTGGAATTCTTGTAGAGATATTACTTGTCCTTCCAGGCTGTTCTTTCTGTAGCTCCCTTGTTTTCTTTTTGTGATCATGTTGCAGATGGCTGGGCAGTGCTCCCAAAATGAATATTTTGGGATAACGCTAACATGTCAGCGTTATTGTAATGCAAGTAAGTAATATTGCTTGAACGATTATTCATTGGTGTGAACTATTCTGTCTATATGGACTGCTTATTCAGAGAATCAACATAATGGGCATGATGGTGAGTTTTCTTGAATCAAAAAGAGAAAGGAAGCAAGGCAGTGATT	0	0	43	0	0
GCTCTTGCTGCATTTGCTCTGGAATTCTTGTAGAGATATTACTTGTCCTTCCAGGCTGTTCTTTCTGTAGCTCCCTTGTTTTCTTTTTGTGATCATGTTGCAGATGGCTGGGCAGTGCTCCCAAAATGAATATTTTGACAGTTTGTTGCATGCTTGCATACCTTGTCAACTTCGATGTTGTTGTAATGCAATATTACTTACTTGCATTCTGTATTCTCTGAATAAGCAATGATGCTGAATTTAAATTTAAACTCACCATCATCACCAATGAATACATCAACATAATGGGCATCATTCAGAGAATGATGGTGAGTTTTCTTGAATCAAAAAGAGAAAGGAAGCAAGGCAGTGATT	0	0	42	0	0
GCTCTTGCTGCATTTGCTCTGGAATTCTTGTAGAGATATTACTTGTCCTTCCAGGCTGTTCTTTCTGTAGCTCCCTTGTTTTCTTTTTGTGATCATGTTGCAGATGGCTGGGCAGTGCTCCCAAAATGAATATTTTGACAGTTTGTTGCATGCTTGCATACCTTGTCAACAACGATTATTCATTGGTGTGAACTATTCTGTCTATATGGACTGCTTATTCAGAGAATCAACATAATGGGCATGATGGTGAGTTTTCTTGAATCAAAAAGAGAAAGGAAGCAAGGCAGTGATT	0	0	42	0	0
GCTCTTGCTGCATTTGCTCTGGAATTCTTGTAGAGATATTACTTGTCCTTCCAGGCTGTTCTTTCTGTAGCTCCCTTGTTTTCTTTTTGTGATCATGTTGCAGATGGCTGGGCAGTGCTCCCAAAATGAATATTTTGACAGTTTGTTGCATGCTTGCATACCTTGTCAACTTCGATGTTCTTCTAATACTCTAATACTTCTAATACTTCTAATAACATGTCAGCGTTATTGTAATGCAAGTAAGTAATATTGCTTGAACGATTATTCATTGGTGTGAACTATTCTGTCTATATGGACTGCTTATTCAGAGAATCAACATAATGGGCATGATGGTGAGTTTTCTTGAATCAAAAAGAGAAAGGAAGCAAGGCAGTGATT	0	0	41	0	0
GCTCTTGCTGCATTTGCTCTGGAATTCTTGTAGAGATATTACTTGTCCTTCCAGGCTGTTCTTTCTGTAGCTCCCTTGTTTTCTTTTTGTGATCATGTTGCAGATGGCTGGGCAGTGCTCCCAAAATGAATATTTTGACAGTTTGTTGCATGCTTGCATACCTTGTCAACTTCGATGTTCTTCAGAGAATCAACATAATGGGCATGATGGTGAGTTTTCTTGAATCAAAAAGAGAAAGGAAGCAAGGCAGTGATTCTGTCTCTTATACACATCTCCGAGC	0	0	40	0	0
GCTCTTGCTGCATTTGCTCTGGAATTCTTGTAGAGATATTACTTGTCCTTCCAGGCTGTTCTTTCTGTAGCTCCCTTGTTTTCTTTTTGTGATCATGTTGCAGATGGCTGGGCAGTGCTCCCAAAATGAATATTTTGACAGTTTGTTGCATGCTTGCATACCTTGTCAACTTCGATGTTCTTCTAATACTCCTCTAATGGGCATGATGGTGAGTTTTCTTGAATCAAAAAGAGAAAGGAAGCAAGGCAGTGATTCTGTCTCTTATACACATCTCCGAGCC	0	0	40	0	0
GCTCTTGCTGCATTTGCTCTGGAATTCTTGTAGAGATATTACTTGTCCTTCCATGCGTTATTGTAATGCAAGTAAGTAATATTGCTTGAACGATTATTCATTGGTGTGAACTATTCTGTCTATATGGACTGCTTATTCAGAGAATCAACATAATGGGCATGATGGTGAGTTTTCTTGAATCAAAAAGAGAAAGGAAGCAAGGCAGTGATTCTGTCTCTTATACACATCTCCGAGCCCACGAGACAGGCAGAAATCTCGTATGCCGTCTTCTGCTTGAAAA	0	0	40	0	0
GCTCTTGCTGCATTTGCTCTGGAATTCTTGTAGAGATATTACTTGTCCTTCCAGGCTGTTCTTTCTGTAGCTCCCTTGTTTTCTTTTTGTGATCATGTTGCAGATGGCTGGGCAGTGCTCCCAAAATGAATATTTTGACAGTTTGTTGCATGCTTGCATACCTTGTCAACTTCGATGAATAAGCAGTCCATATAGACAGAATAGTTCACACCAATGAATAATCGTTCAAGCAATATTACTTACTTGCATTACAATAACGCTGACATGTCTGCTTATTCAGAGAATCAACATAATGGGCATGATGGTGAGTTTTCTTGAATCAAAAAGAGAAAGGAAGCAAGGCAGTGATT	0	0	39	0	0
GCTCTTGCTGCATTTGCTCTGGAATTCTTGTAGAGATATTACTTGTCCTTCCAGGCTGTTCTTTCTGTAGCTCCCTTGTTTTCTTTTTGTGATCATGTTGCAGATGGCTGGGCAGTGCTCCCAAAATGAATATTTTGACAGTTTGTAATTACAGTAAGTAATATTGCTTGAACGATTATTCATTGGTGTGAACTATTCTGTCTATATGGACTGCTTATTCAGAGAATCAACATAATGGGCATGATGGTGAGTTTTCTTGAATCAAAAAGAGAAAGGAAGCAAGGCAGTGATT	0	0	38	0	0
GCTCTTGCTGCATTTGCTCTGGAATTCTTGTAGAGATATTACTTGTCCTTCCAGGCTGTTCTTTCTGTAGCTCCCTTGTTTTCTTTTTGTGATCATGTTGCAGATGGCTGGGCAGTGCTCCCAAAATGAATATTTTGACAGTTTGTTGCATGCTTGCATACCTTGTCAACTTCGAAGTTATTGTAATGCAAGTAAGTAATAACGATGTTCAGAGAATCAACATAATGGGCATGATGGTGAGTTTTCTTGAATCAAAAAGAGAAAGGAAGCAAGGCAGTGATT	0	0	38	0	0
GCTCTTGCTGCATTTGCTCTGGAATTCTTGTAGAGATATTACTTGTCCTTCCAGGCTGTTCTTTCTGTAGCTCCCTTGTTTTCTTTTTGTGATCATGTTGCAGATGGCTGGGCAGTGCTCCCAAAATGAATATTTTGACAGTTTGTTGCATGCTTGCATACCTTGTCAACTTCGATGAATAATCGTTCAAGCAATATTACTTACTTGCATTACAATAACGCTGAGAAAGGAAGCAAGGCAGTGATTCTGTCTCTTATACACATCTCCGAGCCCACGAGAC	0	0	38	0	0
GCTCTTGCTGCATTTGCTCTGGAATTCTTGTAGAGATATTACTTGTCCTTCCAGGCTGTTCTTTCTGTAGCTCCCTTGTTTTCTTTTTGTGATCATGTTGCAGATGGCTGGGCAGTGCTCCCAAAATGAATATTTTGACAGTTTGTTGCATGCTTGCATACCTTGTCAACTTCGATGTTCTTCTAATACTCAAAAAAATACTCTTTTTTCTTGAATCAAAAAGAGAAAGGAAGCAAGGCAGTGATTCTGTCTCTTATACACATCTCCGAGCCCACGAGAC	0	0	38	0	0
GCTCTTGCTGCATTTGCTCTGGAATTCTTGTAGAGATATTACTTGTCCTTCCAGGCTGTTCTTTCTGTAGCTCCCTTGTTTTCTTTTTGTGATCATGTTGCAGATGGCTGGGCAGTGCTCCCAAAATGAATATTTTGACAGTTTGTTGCATGCTTGCATACCTTGTCAACTTCGATGTTCTTCTAATACTTCTATTCTGTCTATATGGACTGCTTATTCAGAGAATCAACATAATGGGCATGATGGTGAGTTTTCTTGAATCAAAAAGAGAAAGGAAGCAAGGCAGTGATT	0	0	38	0	0
GCTCTTGCTGCATTTGCTCTGGAATTCTTGTAGAGATATTACTTGTCCTTCCAGGCTGTTCTTTCTGTAGCTCCCTTGTTTTCTTTTTGTGATCATGTTGCAGATGGCTGGGCAGTGCTCCCAAAATGAATATTTTGACAGTTTGTTGCATGCTTGCATACCTTGTCAACTTCGATGTTCTTCTAATACGTGCTAATTATTCATTGGTGTGAACTATTCTGTCTATATGGACTGCTTATTCAGAGAATCAACATAATGGGCATGATGGTGAGTTTTCTTGAATCAAAAAGAGAAAGGAAGCAAGGCAGTGATT	0	0	37	0	0
GCTCTTGCTGCATTTGCTCTGGAATTCTTGTAGAGATATTACTTGTCCTTCCAGGCTGTTCTTTCTGTAGCTCCCTTGTTTTCTTTTTGTGATCATGTTGCAGATGGCTGGGCAGTGCTCCCAAAATGAATATTTTGACAGTTTGTTGCATGCATAGTTCATTGGTGTGAACTATTCTGTCTATATGGACTGCTTATTCAGAGAATCAACATAATGGGCATGATGGTGAGTTTTCTTGAATCAAAAAGAGAAAGGAAGCAAGGCAGTGATTCTGTCTCTT	0	0	36	0	0
GCTCTTGCTGCATTTGCTCTGGAATTCTTGTAGAGATATTACTTGTCCTTCCAGGCTGTTCTTTCTGTAGCTCCCTTGTTTTCTTTTTGTGATCATGTTGCAGATGGCTGGGCAGTGCTCCCAAAATGAATATTTTGACAGTTTGTTGCATGCTTGCATACCTTGTCAACTTCGATGTTCTTCTAATACTCAAAAAGAGAAAGGAATCAAAAAGAGAAAGGAAGCAAGGCAGTGATTCTGTCTCTTATACACATCTCCGAGCCCACGAGACAGGCAGAAA	0	0	35	0	0
GCTCTTGCTGCATTTGCTCTGGAATTCTTGTAGAGATATTACTTGTCCTTCCAGGCTGTTCTTTCTGTAGCTCCCTTGTTTTCTTTTTGTGATCATGTTGCAGATGGCTGGGCAGTGCTCCCAAAATGAATATTTTGACAGTTTGTTGCATGCTTGCATACCTTGTCAACTTCGATGTTCTTCTAATACTCCTAACATGTCAGCGTTATTGTAATAACGCTAACATGTCAGCGTTATTGTAATGCAAGTAAGTAATATTGCTTGAACGATTATTCATTGGTGTGAACTATTCTGTCTATATGGACTGCTTATTCAGAGAATCAACATAATGGGCATGATGGTGAGTTTTCTTGAATCAAAAAGAGAAAGGAAGCAAGGCAGTGATT	0	0	35	0	0
GCTCTTGCTGCATTTGCTCTGGAATTCTTGTAGAGATATTACTTGTCCTTCCAGGCTGTTCTTTCTGTAGCTCCCTTGTTTTCTTTTTGTGATCATGTTGCAGATGGCTGGGCAGTGCTCCCAAAATGAATATTTTGACAGTTTGTTGCATGCTTGCATACCTTGTCAACTTCGATGTTCTTCTAATATTAGAATATCAGCGTTATTGTAATGCAAGTAAGTAATATTGCTTGAACGATTATTCATTGGTGTGAACTATTCTGTCTATATGGACTGCTTATTCAGAGAATCAGCATAATGGGCATGATGGTGAGTTTTCTTGAATCAAAAAGAGAAAGGAAGCAAGGCAGTGATT	0	0	35	0	0
GCTCTTGCTGCATTTGCTCTGGAATTCTTGTAGAGATATTACTTGTCCTTCCAGGCTGTTCTTTCTGTAGCTCCCTTGTTTTCTTTTTGTGATCATGTTGCAGATGGCTGGGCAGTGCTCCCAAAATGAATATTTTGACAGTTTGTTGCATGCTTGCATATGGACTGCTTATTCAGAGAATCAACATAATGGGCATGATGGTGAGTTTTCTTGAATCAAAAAGAGAAAGGAAGCAAGGCAGTGATTCTGTCTCTTATACACATCTCCGAGCCCACGAGAC	0	0	35	0	0
GCTCTTGCTGCATTTGCTCTGGAATTCTTGTAGAGATATTACTTGTCCTTCCAGGCTGTTCTTTCTGTAGCTCCCTTGTTTTCTTTTTGTGATCATGTTGCAGATGGCTGGGCAATGAATAATCGTTCAAGCAATATTACTTACTTGCATTACAATAACGCTGACATCGATTAGACGATTATTCATTGGTGTGAACTATTCTGTCTATATGGACTGCTTATTCAGAGAATCAACATAATGGGCATGATGGTGAGTTTTCTTGAATCAAAAAGAGAAAGGAAGCAAGGCAGTGATT	0	0	34	0	0
GCTCTTGCTGCATTTGCTCTGGAATTCTTGTAGAGATATTACTTGTCCTTCCAGGCTGTTCTTTCTGTAGCTCCCTTGTTTTCTTTTTGTGATCATGTTGCAGATGGCTGGGCAGTGCTCCCAAAATGAATATTTTGACAGTTTGTTGCATGCTTGCATACCTTGTCAACTTCGATGTTCTTGTAATGCATTATTGTAATGCAAGTACTGTCTATATGGACTGCTTATTCAGAGAATCAACATAATGGGCATGATGGTGAGTTTTCTTGAATCAAAAAGAGAAAGGAAGCAAGGCAGTGATT	0	0	34	0	0
GCTCTTGCTGCATTTGCTCTGGAATTCTTGTAGAGATATTACTTGTCCTTCCAGGCTGTTCTTTCTGTAGCTCCCTTGTTTTCTTTTTGTGATCATGTTGCAGTGAACTATTCTGTCTATATGGACTGCTTATTCAGAGAATCAACATAATGGGCATGATGGTGAGTTTTCTTGAATCAAAAAGAGAAAGGAAGCAAGGCAGTGATTCTGTCTCTTATACACATCTCCGAGCCCACGAGACAGGCAGAAATCTCGTATGCCGTCTTCTGCTTGAAAAAAA	0	0	34	0	0
GCTCTTGCTGCATTTGCTCTGGAATTCTTGTAGAGATATTACTTGTCCTTCCAGGCTGTTCTTTCTGTAGCTCCCTTGTTTTCTTTTTGTGATCATGTTGCAGATGGCTGGGCAGTGCTCCCAAAATGAATATTTTGACAGTTTGTTCATTGGTGTGAACTATTCATTGGTGTGAACTATTCTGTCTATATGGACTGCTTATTCAGAGAATCAACATAATGGGCATGATGGTGAGTTTTCTTGAATCAAAAAGAGAAAGGAAGCAAGGCAGTGATTCTGT	0	0	33	0	0
GCTCTTGCTGCATTTGCTCTGGAATTCTTGTAGAGATATTACTTGTCCTTCCAGGCTGTTCTTTCTGTAGCTCCCTTGTTTTCTTTTTGTGATCATGTTGCAGATGGCTGGGCAGTGCTCCCAAAATGAATATTTTGACAGTTTGTTGCATGCTTGCATACCTTGTCAACTCAACTATTCTGTCTATATGGACTGCTTATTCAGAGAATCAACATAATGGGCATGATGGTGAGTTTTCTTGAATCAAAAAGAGAAAGGAAGCAAGGCAGTGATTCTGTCT	0	0	33	0	0
GCTCTTGCTGCATTTGCTCTGGAATTCTTGTAGAGATATTACTTGTCCTTCCAGGCTGTTCTTTCTGTAGCTCCCTTGTTTTCTTTTTGTGATCATGTTGCAGATGGCTGGGCAGTGCTCCCAAAATGAATATTTTGACAGTTTGTTGCATGCTTGCATACCTTGTCAACTTCGATGTTATTCAACTTCGACTGCTTATTCAGAGAATCAACATAATGGGCATGATGGTGAGTTTTCTTGAATCAAAAAGAGAAAGGAAGCAAGGCAGTGATTCTGTCTC	0	0	33	0	0
GCTCTTGCTGCATTTGCTCTGGAATTCTTGTAGAGATATTACTTGTCCTTCCAGGCTGTTCTTTCTGTAGCTCCCTTGTTTTCTTTTTGTGATCATGTTGCAGATGGCTGGGCAGTGCTCCCAAAATGAATATTTTGACAGTTTGTTGCATGCTTGCATACCTTGTCAACTTCGATGTTCTTCTAATAACGCTGAGTTTTCTTGAATCAAAAAGAGAAAGGAAGCAAGGCAGTGATTCTGTCTCTTATACACATCTCCGAGCCCACGAGACAGGCAGAAA	0	0	33	0	0
GCTCTTGCTGCATTTGCTCTGGAATTCTTGTAGAGATATTACTTGTCCTTCCAGGCTGTTCTTTCTGTAGCTCCCTTGTTTTCTTTTTGTGATCATGTTGCAGATGGCTGGGCAGTGCTCCCAAAATGAATATTTTGACAGTTTGTTGCATGCTTGCATACCTTGTCAACTTCGATGTTCTTCTAATACTCCTCCTAATACAAAACATCTTCTAATACAAAAAGAGAAAGGAAGCAAGGCAGTGATTCTGTCTCTTATACACATCTCCGAGCCCACGAGA	0	0	33	0	0
GCTCTTGCTGCATTTGCTCTGGAATTCTTGTAGAGATATTACTTGTCCTTCCAGGCTGTTCTTTCTGTAGCTCCCTTGTTTTCTTTTTGTGATCATGTTGCAGATGGCTGGGCAGTGCTCCCAAAACGATTATTCATTGGTGTGAACTATTCTGTCTATATGGACTGCTTATTCAGAGAATCAACATAATGGGCATGATGGTGAGTTTTCTTGAATCAAAAAGAGAAAGGAAGCAAGGCAGTGATTCTGTCTCTTATACACATCTCCGAGCCCACGAGAC	0	0	32	0	0
GCTCTTGCTGCATTTGCTCTGGAATTCTTGTAGAGATATTACTTGTCCTTCCAGGCTGTTCTTTCTGTAGCTCCCTTGTTTTCTTTTTGTGATCATGTTGCAGATGGCTGGGCAGTGCTCCCAAAATGAATATTTTGACAGTTTGTTGCATGCACTGCACTCCAGCCTGGGCCACAGAGCGTTATTGTAATGCAAGTAAGTAATATTGCTTGAACGATTATTCATTGGTGTGAACTATTCTGTCTATATGGACTGCTTATTCAGAGAATCAACATAATGGGCATGATGGTGAGTTTTCTTGAATCAAAAAGAGAAAGGAAGCAAGGCAGTGATT	0	0	32	0	0
GCTCTTGCTGCATTTGCTCTGGAATTCTTGTAGAGATATTACTTGTCCTTCCAGGCTGTTCTTTCTGTAGCTCCCTTGTTTTCTTTTTGTGATCATGTTGCAGATGGCTGGGCAGTGCTCCCAAAATGAATATTTTGACAGTTTGTTGCATGCTTGCATACCTTGTCAACTAACATGTCAAATAACCTTGTCAAATAACATGTCAGCGTTATTGTAATGCAAGTAAGTAATATTGCTTGAACGATTATTCATTGGTGTGAACTATTCTGTCTATATGGACTGCTTATTCAGAGAATCAACATAATGGGCATGATGGTGAGTTTTCTTGAATCAAAAAGAGAAAGGAAGCAAGGCAGTGATT	0	0	32	0	0
GCTCTTGCTGCATTTGCTCTGGAATTCTTGTAGAGATATTACTTGTCCTTCCAGGCTGTTCTTTCTGTAGCTCCCTTGTTTTCTTTTTGTGATCATGTTGCAGATGGCTGGGCAGTGCTCCCAAAATGAATATTTTGACAGTTTGTTGCATGCTTGCATACCTTGTCAACTTCGATGTTACTTACTTGCATTACAATAACGCTGACATGTTAGTAATATTGCTTGAACGATTATTCATTGGTGTGAACTATTCTGTCTATATGGACTGCTTATTCAGAGAATCAACATAATGGGCATGATGGTGAGTTTTCTTGAATCAAAAAGAGAAAGGAAGCAAGGCAGTGATT	0	0	32	0	0
GCTCTTGCTGCATTTGCTCTGGACCACTAAGATCTGGTCTGGAATGGGATATTAAGTTTGACTTTGAAATGTGGATAATGCTGATTTGTCACAGACCCAGCTCAAAGTATGTTAATGTTATAGACTGTGGTGCAGATTCGATGGTCTCTCCAGTAGGTTTTTCACTTCTAACTTCAGAGTCCTGATGCTAAAACAAAAATGAAACAGAATGAGGAGGGAAGAAAGGAAGGAAGAGAAAGGAAGCAAGGCAGTGATTCTGTCTCTTATACACATCTCCGAG	0	8	0	24	0
GCTCTTGCTGCATTTGCTCTGGAATTCTTGTAGAGATATTACTTGTCCTTCCAGGCTGTTCTTTCTGTAGCTCCCTTGTTTTCTTTTTGTGATCATGTTGCAGATGGCTGGGCAGTGCTCCCAAAATGAATATTTTGACAGTTTGTTGCATGCTTGCAACAGAATTGTAATGCAAGTAAGTAATATTGCTTGAACGATTATTCATTGGTGTGAACTATTCTGTCTATATGGACTGCTTATTCAGAGAATCAACATAATGGGCATGATGGTGAGTTTTCTTGAATCAAAAAGAGAAAGGAAGCAAGGCAGTGATT	0	0	31	0	0
GCTCTTGCTGCATTTGCTCTGGAATTCTTGTAGAGATATTACTTGTCCTTCCAGGCTGTTCTTTCTGTAGCTCCCTTGTTTTCTTTTTGTGATCATGTTGCAGATGGCTGGGCAGTGCTCCCAAAATGAATATTTTGACAGTTTGTTGCATGCTTGCATACCTTGTCAACTTCGATGTTCTTCTAATACTTCTAATTACAGCGTTATTGTAATGCAAGTAAGTAATATTGCTTGAACGATTATTCATTGGTGTGAACTATTCTGTCTATATGGACTGCTTATTCAGAGAATCAACATAATGGGCATGATGGTGAGTTTTCTTGAATCAAAAAGAGAAAGGAAGCAAGGCAGTGATT	0	0	31	0	0
GCTCTTGCTGCATTTGCTCTGGAATTCTTGTAGAGATATTACTTGTCCTTCCAGGCTGTTCTTTCTGTAGCTCCCTTGTTTTCTTTTTGTGATCATGTTGCAGATGGCTGGGCAGTGCTCCCAAAATGAATATTTTGACAGTTTGTTACTTACTTGCATTGGTGTGAACTATTCTGTCTATATGGACTGCTTATTCAGAGAATCAACATAATGGGCATGATGGTGAGTTTTCTTGAATCAAAAAGAGAAAGGAAGCAAGGCAGTGATTCTGTCTCTTATA	0	0	30	0	0
GCTCTTGCTGCATTTGCTCTGGAATTCTTGTAGAGATATTACTTGTCCTTCCAGGCTGTTCTTTCTGTAGCTCCCTTGTTTTCTTTTTGTGATCATGTTGCAGATGGCTGGGCAGTGCTCCCAAAATGAATATTTTGACAGTTTGTTGCATGCTTGCATACCTTGTCAACTTCGATGTAAGTTGAGAACAAGTTACTTACGATGCAAGTAAGTAATATTGCTTGAACGATTATTCATTGGTGTGAACTATTCTGTCTATATGGACTGCTTATTCAGAGAATCAACATAATGGGCATGATGGTGAGTTTTCTTGAATCAAAAAGAGAAAGGAAGCAAGGCAGTGATT	0	0	30	0	0
GCTCTTGCTGCATTTGCTCTGGAATTCTTGTAGAGATATTACTTGTCCTTCCAGGCTGTTCTTTCTGTAGCTCCCTTGTTTTCTTTTTGTGATCATGTTGCAGATGGCTGGGCAGTGCTCCCAAAATGAATATTTTGACAGTTTGTTGCATGCTTGCATACCTTGTCAACTTCGATGTTCTTCTAATACTCATGTATTAGAATAGTTCATTGGTGTGAACTATTCTGTCTATATGGACTGCTTATTCAGAGAATCAACATAATGGGCATGATGGTGAGTTTTCTTGAATCAAAAAGAGAAAGGAAGCAAGGCAGTGATT	0	0	30	0	0
GCTCTTGCTGCATTTGCTCTGGAATTCTTGTAGAGATATTACTTGTCCTTCCAGGCTGTTCTTTCTGTAGCTCCCTTGTTTTCTTTTTGTGATCATGTTGCAGATGGCTGGGCAGTGCTCCCAAAATGAATATTTTGACAGTTTGTTGCATGCTTGCATACCTTGTCAACTTCGATGTTCTTCTAATACTCTAATTAGTTTTCGTGCTAATGTTTTTGCTAAGGAAGATAACATGTCAGCGTTATTGTAATGCAAGTAAGTAATATTGCTTGAACGATTATTCATTGGTGTGAACTATTCTGTCTATATGGACTGCTTATTCAGAGAATCAACATAATGGGCATGATGGTGAGTTTTCTTGAATCAAAAAGAGAAAGGAAGCAAGGCAGTGATT	0	0	30	0	0
GCTCTTGCTGCATTTGCTCTATTTTATTTTATTAAGAAAATTTAAAAAATTATTATTTTAAAAAAGAGATGGGCTCTCGCTATGTTGACCAAGCTGGTCTTGAGCTCCTGGTCTCAAGAGGTCTTCCTGCCTCGGCTTCTCAAAGTGTTTGGGATTACAGGCGTGAGCCACCGCTTCTGGTCAGATCTTATAATATCACTAAATATAATTTGTCCCCAAGTTTGGAAGAGAAAGGAAGCAAGGCAGTGATTCTGTCTCTTATACACATCTCCGAGCCCAC	4	0	0	19	6
GCTCTTGCTGCATTTGCTCTGCCATATGCCTAAGACTTCTACCCCCCCATTTCTATGAAGCAATATGAAGGACCAATTAACCATTTTAGTAACTTTAGTACATTCTCGTTTATGCTTTGTCTTATAATGTTATTTATTTGGCTATTGTTTCCTAGATATGTTAATAAACTCTCAAGAAACCATATTTTTGGGAACAGTAGACACTGGGGACTACAAGAGAGAGAAAGGAAGCAAGGCAGTGATTCTGTCTCTTATACACATCTCCGAGCCCACGAGACTC	0	0	0	29	0
GCTCTTGCTGCATTTGCTCTGGAATTCTTGTAGAGATATTACTTGTCCTTCCAGGCTGTTCTTTCTGTAGCTCCCTTGTTTTCTTTTTGTGATCATGTTGCAGATGGCTGGGCAGTGCAGATGGCATGGGCTAACATGTCAGCGTTATTGTAATGCAAGTAAGTAATATTGCTTGAACGATTATTCATTGGTGTGAACTATTCTGTCTATATGGACTGCTTATTCAGAGAATCAACATAATGGGCATGATGGTGAGTTTTCTTGAATCAAAAAGAGAAAGGAAGCAAGGCAGTGATT	0	0	29	0	0
GCTCTTGCTGCATTTGCTCTGGAATTCTTGTAGAGATATTACTTGTCCTTCCAGGCTGTTCTTTCTGTAGCTCCCTTGTTTTCTTTTTGTGATCATGTTGCAGATGGCTGGGCAGTGCTCCCAAAATGAATATTTTGACAGTTTGTTCTAACATGTCAGCGTTATTGTAATGCAAGTAAGTAATATTGCTTGAACGATTATTCATTGGTGTGAACTATTCTGTCTATATGGACTGCTTATTCAGAGAATCAACATAATGGGCATGATGGTGAGTTTTCTTGAATCAAAAAGAGAAAGGAAGCAAGGCAGTGATT	0	0	29	0	0
GCTCTTGCTGCATTTGCTCTGGAATTCTTGTAGAGATATTACTTGTCCTTCCAGGCTGTTCTTTCTGTAGCTCCCTTGTTTTCTTTTTGTGATCATGTTGCAGATGGCTGGGCAGTGCTCCCAAAATGAATATTTTGACAGTTTGTTGCATGCTTGCATACCTTGTATACACAGACGGCCCCCGTAATGCAAGTAAGTAATATTGCTTGAACGATTATTCATTGGTGTGAACTATTCTGTCTATATGGACTGCTTATTCAGAGAATCAACATAATGGGCATGATGGTGAGTTTTCTTGAATCAAAAAGAGAAAGGAAGCAAGGCAGTGATT	0	0	29	0	0
GCTCTTGCTGCATTTGCTCTGGAATTCTTGTAGAGATATTACTTGTCCTTCCAGGCTGTTCTTTCTGTAGCTCCCTTGTTTTCTTTTTGTGATCATGTTGCAGATGGCTGGGCAGTGCTCCCAAAATGAATATTTTGACAGTTTGTTGCATGCTTGCATACCTTGTCAACTTCGATGTTCTTCTAAATCAACATCGAAGTTATTTCTCAGCGTTATTGTAATGCAAGTAAGTAATATTGCTTGAACGATTATTCATTGGTGTGAACTATTCTGTCTATATGGACTGCTTATTCAGAGAATCAACATAATGGGCATGATGGTGAGTTTTCTTGAATCAAAAAGAGAAAGGAAGCAAGGCAGTGATT	0	0	29	0	0
GCTCTTGCTGCATTTGCTCTGGAATTCTTGTAGAGATATTACTTGTCCTTCCAGGCTGTTCTTTCTGTAGCTCCCTTGTTTTCTTTTTGTGATCATGTTGCAGATGGCTGGGCAGTGCTCCCAAAATGAATATTTTGACAGTTTGTTGCATGCTTGCATACCTTGTCAACTTCGATGTTCTTCTAACTATAGAACTATTCTGTCTATATGGACTGCTTATTCAGAGAATCAACATAATGGGCATGATGGTGAGTTTTCTTGAATCAAAAAGAGAAAGGAAGCAAGGCAGTGATT	0	0	29	0	0
GCTCTTGCTGCATTTGCTCTGGAATTCTTGTAGAGATATTACTTGTCCTTCCAGGCTGTTCTTTCTGTAGCTCCCTTGTTTTCTTTTTGTGATCATGTTGCAGATGGCTGGGCAGTGCTCCCAAAATGAATATTTTGACAGTTTGTTGCATGCTTGCATACCTTGTCAACTTCGATGTTCTTCTAATTAGAAGAACATGTCAGCGTTATTGTAATGCAAGTAAGTAATATTGCTTGAACGATTATTCATTGGTGTGAACTATTCTGTCTATATGGACTGCTTATTCAGAGAATCAACATAATGGGCATGATGGTGAGTTTTCTTGAATCAAAAAGAGAAAGGAAGCAAGGCAGTGATT	0	0	29	0	0
GCTCTTGCTGCATTTGCTCTGGAGATGCAGAAGGGAATTACATGCTTCTTGCTTCCAATTTGTAGACTGATAGAGTTAGGAATAACAAAAAATAATTAGAATATAACTATAATGTGGTATTGTAGATATGCACTAAATGTAAAAGTGGCAAAGAGATGGAGTGATGAGGTCTACCACAGGGAGGTAAGGGTAAGGTCTGGATAGGCATAACAGAGAAGGTGATGCTTAAATTGAGTATGCAAAGAGTAGATCTTCAGCATCAGGACCAAGAAGGCCACTGCAGAGAAAGGAAGCAAGGCAGTGATT	0	0	0	29	0
GCTCTTGCTGCATTTGCTGTTAAAGATCATGAATCTATATTTAATCCTAGCAGAAGGCAGCATTCAGGACATGCTACCTCAAAATATTGCACCTTAGCATGTTGAATATTTTAAGTTAAAGGAATTTCAGAAATGTCATGTGCAGGAAGGACTTTCTGACCTTTCCCAGAAACATGTCATAACACACTCATGTGAGAGGCACCCTTCCTGTACCTGGAGAAAGGAAGCAAGGCAGTGATTCTGTCTCTTATACACATCTCCGAGCCCACGAGACTAAGGC	29	0	0	0	0
GCTCTTGCTGCATTTGCTCTGGAATTCTTGTAGAGATATTACTTGTCCTTCCAGGCTGTTCTTTCTGTAGCTCCCTTGTTTTCTTTTTGTGATCATGTTGCAGATGGCTGGGCAGTGCTCCCAAAATGAATATTTTGACAGTTTGTTGCATGCTTGCATGATTCAAGCAATATTACTTACTTGCATTACAATAACGCTGACATGAACGATTATTCATTGGTGTGAACTATTCTGTCTATATGGACTGCTTATTCAGAGAATCAACATAATGGGCATGATGGTGAGTTTTCTTGAATCAAAAAGAGAAAGGAAGCAAGGCAGTGATT	0	0	28	0	0
GCTCTTGCTGCATTTGCTCTGGAGCCTGACTTCACTTTCATCATTACGAATCCTTAAATTAAACAGCTTCTGTGTTTTCTTAATTCTCCCACCCACAATATGTGAGTTTTATCTCCTTTGGCTACATTATTCAGTGGGCTATGTGGGAGGGGATTGTTTAAAAGGTTACTTACCACGTCAATGCCAAAGACTGCAAAATGCAGAAGATAAGTGCAAGTCCCTTGTTATGCCACTGGAAAAATAATAATATGGTTATAGGAGAGTGTGAGACAAGGGGCAAAAGCCAAAATGGTTAAGAAAAATTAAAATATACATTTACCCAAAAGGCAGAACACAGGGTAAGTGCAAAACACAACTAAAGGAAGCAAGGCAGTGATT	0	0	0	28	0
GCTCTTGCTGCATTTGCTCTGGAATTCTTGTAGAGATATTACTTGTCCTTCCAGGCTGTTCTTTCTGTAGCTCCCTTGTTTTCTTTTGTGATCATGTTGCAGATGGCTGGGCAGTGCTCCCAAAATGAATATTTTGACAGTTTGTTGCATGCTTGCAATATTACTTACTTGCATTACAATAACGCTGACATGTTAGGGTAAGTAATATTGCTTGAACGATTATTCATTGGTGTGAACTATTCTGTCTATATGGACTGCTTATTCAGAGAATCAACATAATGGGCATGATGGTGAGTTTTCTTGAATCAAAAAGAGAAAGGAAGCAAGGCAGTGATT	0	0	27	0	0
GCTCTTGCTGCATTTGCTCTGGAATTCTTGTAGAGATATTACTTGTCCTTCCAGGCTGTTCTTTCTGTAGCTCCCTTGTTTTCTTTTTGTGATCATGTTGCAGATGGCTGGGCAGTGCTCCCAAAATGAATATTTTGACAGTTTGTTGCATGCTTGCATACCTTGTCAACTTCGATGTTCACCATCATGCCCATTATGTTGATTCTCTGAATAAGCAGTCCATATAGACAGAATAGTTCACACCAATGAATAATCGTTCAAGCAATATTACTTACTTGCATTACAATAACGCTGACATGGGCATGATGGTGAGTTTTCTTGAATCAAAAAGAGAAAGGAAGCAAGGCAGTGATT	0	0	27	0	0
GCTCTTGCTGCATTTGCTCTGGAATTCTTGTAGAGATATTACTTGTCCTTCCAGGCTGTTCTTTCTGTAGCTCCCTTGTTTTCTTTTTGTGATCATGTTGCAGATGGCTGGGCAGTGCTCCCAAAATGAATATTTTGACAGTTTGTTGCATGCTTGCATACCTTGTCAACTTCGATGTTCTTCTAATACTCCTGGAAGGATTATTCATTGGTGTGAACTATTCTGTCTATATGGACTGCTTATTCAGAGAATCAACATAATGGGCATGATGGTGAGTTTTCTTGAATCAAAAAGAGAAAGGAAGCAAGGCAGTGATT	0	0	27	0	0
GCTCTTGCTGCATTTGCTCTGGAATTCTTGTAGAGATATTACTTGTCCTTCCAGGCTGTTCTTTCTGTAGCTCCCTTGTTTTCTTTTTGTGATCATGTTGCAGATGGCTGGGCAGTGCTCCCAAAATGAATATTTTGACAGTTTGTTGCATGCTTGCATACCTTGTCAACTTCGATGTTCTTCTAATGCAATATTACTTACTTGTCAGCGTTATTGTAATGCAAGTAAGTAATATTGCTTGAACGATTATTCATTGGTGTGAACTATTCTGTCTATATGGACTGCTTATTCAGAGAATCAACATAATGGGCATGATGGTGAGTTTTCTTGAATCAAAAAGAGAAAGGAAGCAAGGCAGTGATT	0	0	27	0	0
GCTCTTGCTGCATTTGCTCTGGAATTCTTGTAGAGATATTACTTGTCCTTCCAGGCTGTTCTTTCTGTAGCTCCCTTGTTTTCTTTTTGTTCTTCTATCAGAATAGTTCACATGTCAGCGTTATTGTAATGCAAGTAAGTAATATTGCTTGAACGATTATTCATTGGTGTGAACTATTCTGTCTATATGGACTGCTTATTCAGAGAATCAACATAATGGGCATGATGGTGAGTTTTCTTGAATCAAAAAGAGAAAGGAAGCAAGGCAGTGATTCTGTCTC	0	0	27	0	0
GCTCTTGCTGCATTTGCTCTGGAATTCTTGTAGAGATATTACTTGTCCTTCCAGGCTGTTCTTTGTAATGCAAGTAAGTAATATTGCTTGAACGATTATTCATTGGTGTGAACTATTCTGTCTATATGGACTGCTTATTCAGAGAATCAACATAATGGGCATGATGGTGAGTTTTCTTGAATCAAAAAGAGAAAGGAAGCAAGGCAGTGATTCTGTCTCTTATACACATCTCCGAGCCCACGAGACAGGCAGAAATCTCGTATGCCGTCTTCTGCTTGAA	0	0	27	0	0
GCTCTTGCTGCATTTGCTCTGGAATTCTTGTAGAGATATTACTTGTCCTTCCAGGCTGTTCTTTCTGTAGCTCCCTTGTTTTCTTTTTGTGATCATGTTGCAGATGGCTGGGCAGTGCTCCCAAAATGAATATTTTGACAGTTTGTTGCATGCTTGCATACCTTGTCAACTTCGATGTCAAGCAATATTACTTACTTGCATTACAATAACGCTGACATGCTTGAACGATTATTCATTGGTGTGAACTATTCTGTCTATATGGACTGCTTATTCAGAGAATCAACATAATGGGCATGATGGTGAGTTTTCTTGAATCAAAAAGAGAAAGGAAGCAAGGCAGTGATT	0	0	26	0	0
GCTCTTGCTGCATTTGCTCTGGAATTCTTGTAGAGATATTACTTGTCCTTCCAGGCTGTTCTTTCTGTAGCTCCCTTGTTTTCTTTTTGTGATCATGTTGCAGATGGCTGGGCAGTGCTCCCAAAATGAATATTTTGACAGTTTGTTGCATGCTTGCATACCTTGTCAACTTCGATGTCAGCGTTATTGTAATGTCGATGTTATTGTAATGCAAGTAAGTAATATTGCTTGAACGATTATTCATTGGTGTGAACTATTCTGTCTATATGGACTGCTTATTCAGAGAATCAACATAATGGGCATGATGGTGAGTTTTCTTGAATCAAAAAGAGAAAGGAAGCAAGGCAGTGATT	0	0	26	0	0
GCTCTTGCTGCATTTGCTCTGGAATTCTTGTAGAGATATTACTTGTCCTTCCAGGCTGTTCTTTCTGTAGCTCCCTTGTTTTCTTTTTGTGATCATGTTGCAGATGGCTGGGCAGTGCTCCCAAAATGAATATTTTGACAGTTTGTTGCATGCTTGCATACCTTGTCAACTTCGATGTTCTTCTAATACTCCTCCTGTCAGCGTTATTGTAATAACATGTTATTGTTATTGTAATAACATTATTGTTATTGTTATTGTAATAACGTTATTGTAATAACATGTCAGCGTTATTGTAATGCAAGTAAGTAATATTGCTTGAACGATTATTCATTGGTGTGAACTATTCTGTCTATATGGACTGCTTATTCAGAGAATCAACATAATGGGCATGATGGTGAG…	0	0	26	0	0
GCTCTTGCTGCATTTGCTCTGGAATTCTTGTAGAGATATTACTTGTCCTTCCAGGCTGTTCTTTCTGTAGCTCCCTTGTTTTCTTTTTGTGATCATGTTGCAGATGGCTGGGCAGTGCTCCCAAAATGAATATTTTGACAGTTTGTTGCATGCTTGCATACTTACTTACTTGCATTACAAGTAATATTGCTTGAACGATTATTCATTGGTGTGAACTATTCTGTCTATATGGACTGCTTATTCAGAGAATCAACATAATGGGCATGATGGTGAGTTTTCTTGAATCAAAAAGAGAAAGGAAGCAAGGCAGTGATT	0	0	26	0	0
GCTCTTGCTGCATTTGCTCTGGAATTCTTGTAGAGATATTACTTGTCCTTCCAGGCTGTTCTTTCTGTAGCTCCCTTGTTTTCTTTTTGTGATCATGTTGCAGATGGCTGGGCAGTGCTCCCAAAATGAATATTTTGACAGTTTGTTGCATGCTTGCATTACAAGGTATGCAAGTAAGTAATATTGCTTGAACGATTATTCATTGGTGTGAACTATTCTGTCTATATGGACTGCTTATTCAGAGAATCAACATAATGGGCATGATGGTGAGTTTTCTTGAATCAAAAAGAGAAAGGAAGCAAGGCAGTGATT	0	0	26	0	0
GCTCTTGCTGCATTTGCTCTGTTATGTAAGGGGTTTTGCAAACTCCACCTACTCCAAAAAGCCTTCCATGGTCATTAAGACAACAAGACATTTACTCTTAGCCAAGATATAAGCAGCCAGGATCAGAAACAGGAAAAGTAAAGTTCAGTGGAAGACAAAGCTGAAAATAAACTGGCAAGGAGGATATATGTGTTATAAACAAATATTTAAAAGCTTGCTCATTTAAGGCTCATGCCACTGTAAGCGTTCAAATGTAGGAAGTGCACACAAACACTAAAATTCATTTCACAAGGGTCATTGAGAGAAAGGAAGCAAGGCAGTGATT	0	0	4	0	22
GCTCTTGCTGCATTTGCTCTGGAATTCTTGTAGAGATATTACTTGTCCTTCCAGGCTGTTCTTTCTGTAGCTCCCTTGTTTTCTTTTTGTGATCATGTTGCAGATGGCTGGGCAGCTTGGTGCCGCACAGTTGTAATCCCAGCTACTTGAGAGGCTGGTATGCCATGTCAGCGTTATTGTAATGCAAGTAAGTAATATTGCTTGAACGATTATTCATTGGTGTGAACTATTCTGTCTATATGGACTGCTTATTCAGAGAATCAACATAATGGGCATGATGGTGAGTTTTCTTGAATCAAAAAGAGAAAGGAAGCAAGGCAGTGATT	0	0	25	0	0
GCTCTTGCTGCATTTGCTCTGGAATTCTTGTAGAGATATTACTTGTCCTTCCAGGCTGTTCTTTCTGTAGCTCCCTTGTTTTCTTTTTGTGATCATGTTGCAGATGGCTGGGCAGTGCTCCCAAAATGAATATTTTGACAGTTTGTTGCATGCAACAATAACGCTGACATGTAATGCAAGTAAGTAATATTGCTTGAACGATTATTCATTGGTGTGAACTATTCTGTCTATATGGACTGCTTATTCAGAGAATCAACATAATGGGCATGATGGTGAGTTTTCTTGAATCAAAAAGAGAAAGGAAGCAAGGCAGTGATT	0	0	25	0	0
GCTCTTGCTGCATTTGCTCTGGAATTCTTGTAGAGATATTACTTGTCCTTCCAGGCTGTTCTTTCTGTAGCTCCCTTGTTTTCTTTTTGTGATCATGTTGCAGATGGCTGGGCAGTGCTCCCAAAATGAATATTTTGACAGTTTGTTGCATGCTTGCATACCTTGTCAACTTCGACTTCGATGTTCTTCTAAACTCACATGATGGTGAGTTTTCTTGAATCAAAAAGAGAAAGGAAGCAAGGCAGTGATTCTGTCTCTTATACACATCTCCGAGCCCACG	0	0	25	0	0
GCTCTTGCTGCATTTGCTCTGGAATTCTTGTAGAGATATTACTTGTCCTTCCAGGCTGTTCTTTCTGTAGCTCCCTTGTTTTCTTTTTGTGATCATGTTGCAGATGGCTGGGCAGTGCTCCCAAAATGAATATTTTGACAGTTTGTTGCATGCTTGCATACCTTGTCAACTTCGATGACAATGATAACGCTAACATGTCAGCGTTATTGTAATGCAAGTAAGTAATATTGCTTGAACGATTATTCATTGGTGTGAACTATTCTGTCTATATGGACTGCTTATTCAGAGAATCAACATAATGGGCATGATGGTGAGTTTTCTTGAATCAAAAAGAGAAAGGAAGCAAGGCAGTGATT	0	0	25	0	0
GCTCTTGCTGCATTTGCTCTGGAATTCTTGTAGAGATATTACTTGTCCTTCCAGGCTGTTCTTTCTGTAGCTCCCTTGTTTTCTTTTTGTGATCATGTTGCAGATGGCTGGGCAGTGCTCCCAAAATGAATATTTTGACAGTTTGTTGCATGCTTGCATACCTTGTCAACTTCGATGTTCTTCATAGTGCTGACATGTTAGCGTTATTGTAATGCAAGTAAGTAATATTGCTTGAACGATTATTCATTGGTGTGAACTATTCTGTCTATATGGACTGCTTATTCAGAGAATCAACATAATGGGCATGATGGTGAGTTTTCTTGAATCAAAAAGAGAAAGGAAGCAAGGCAGTGATT	0	0	24	0	0
GCTCTTGCTGCATTTGCTCTGGAATTCTTGTAGAGATATTACTTGTCCTTCCAGGCTGTTCTTTCTGTAGCTCCCTTGTTTTCTTTTTGTGATCATGTTGCAGATGGCTGGGCAGTGCTCCCAAAATGAATATTTTGACAGTTTGTTGCATGCTTGCATACCTTGTCAACTTCGATGTTCTTCTAATAATTATTATTATAATAATCAGCGTTATTGTAATGCAAGTAAGTAATATTGCTTGAACGATTATTCATTGGTGTGAACTATTCTGTCTATATGGACTGCTTATTCAGAGAATCAACATAATGGGCATGATGGTGAGTTTTCTTGAATCAAAAAGAGAAAGGAAGCAAGGCAGTGATT	0	0	24	0	0
GCTCTTGCTGCATTTGCTCTGGAATTCTTGTAGAGATATTACTTGTCCTTCCAGGCTGTTCTTTCTGTAGCTCCCTTGTTTTCTTTTTGTGATCATGTTGCAGATGGCTGGGCAGTGCTCCCAAAATGAATATTTTGACAGTTTGTTGCATGCTTGCATACCTTGTCAACTTCGATGTTCTTCTAATACTCCTCCTACTGTGTCAGCGTTATTGTAATGCAAGTAAGTAATATTGCTTGAACGATTATTCATTGGTGTGAACTATTCTGTCTATATGGACTGCTTATTCAGAGAATCAACATAATGGGCATGATGGTGAGTTTTCTTGAATCAAAAAGAGAAAGGAAGCAAGGCAGTGATT	0	0	24	0	0
GCTCTTGCTGCATTTGCTCTGGAATTCTTGTAGAGATATTACTTGTCCTTCCAGGCTGTTCTTTCTGTAGCTCCCTTGTTTTCTTTTTGTGATCATGTTGCAGATGGCTGGGCAGTGCTCCCAAAATGAATATTTTGACAGTTTGTTGCATGCTTGCATACCTTGTCAACTTCGATGTTCTTCTAATACTCCTCTAATTCATTGGTGTGAACTATTCTGTCTATATGGACTGCTTATTCAGAGAATCAACATAATGGGCATGATGGTGAGTTTTCTTGAATCAAAAAGAGAAAGGAAGCAAGGCAGTGATT	0	0	24	0	0
GCTCTTGCTGCATTTGCTCTGGAATTCTTGTAGAGATATTACTTGTCCTTCCAGGCTGTTCTTTCTGTAGCTCCCTTGTTTTCTTTTTGTGATCATGTTGCAGATGGCTGGGCAGTGCTCCCAAAATGAATATTTTGACAGTTTGTTGCATGCTTGCATACCTTGTCAACTTCGATGTTGACAAGTAAAATTCGATGTAAATGCAAGTAAGTAATATTGCTTGAACGATTATTCATTGGTGTGAACTATTCTGTCTATATGGACTGCTTATTCAGAGAATCAACATAATGGGCATGATGGTGAGTTTTCTTGAATCAAAAAGAGAAAGGAAGCAAGGCAGTGATT	0	0	24	0	0
GCTCTTGCTGCATTTGCTCTGGAATTCTTGTAGAGATATTACTTGTCCTTCCAGGCTGTTCTTTCTGTAGCTCCCTTGTTTTCTTTTTGTGATCATGTTGCAGATGGCTGGGCAGTGCTCCCAAAATGAATATTTTGACAGTTTGTTGCATGCTTGCATACCTTGGGATTACAGGCATACATGTCAGCGTTATTGTAATGCAAGTAAGTAATATTGCTTGAACGATTATTCATTGGTGTGAACTATTCTGTCTATATGGACTGCTTATTCAGAGAATCAACATAATGGGCATGATGGTGAGTTTTCTTGAATCAAAAAGAGAAAGGAAGCAAGGCAGTGATT	0	0	23	0	0
GCTCTTGCTGCATTTGCTCTGGAATTCTTGTAGAGATATTACTTGTCCTTCCAGGCTGTTCTTTCTGTAGCTCCCTTGTTTTCTTTTTGTGATCATGTTGCAGATGGCTGGGCAGTGCTCCCAAAATGAATATTTTGACAGTTTGTTGCATGCTTGCATACCTTGTCAACTTCGATGTTCTTCTAATACTCCTATGAACATTGGAGTTCATAGTAATAACGCTAACATGTCAGCGTTATTGTAATGCAAGTAAGTAATATTGCTTGAACGATTATTCATTGGTGTGAACTATTCTGTCTATATGGACTGCTTATTCAGAGAATCAACATAATGGGCATGATGGTGAGTTTTCTTGAATCAAAAAGAGAAAGGAAGCAAGGCAGTGATT	0	0	23	0	0
GCTCTTGCTGCATTTGCTCTGGAATTCTTGTAGAGATATTACTTGTCCTTCCAGGCTGTTCTTTCTGTAGCTCCCTTGTTTTCTTTTTGTGATCATGTTGCAGATGGCTGGGCAGTGCTCCCAAAATGAATATTTTGACAGTTTGTTGCATGCTTGCATACCTTGTCAACTTCGATGTTCTTCTAATACTCCTGAGGAGTCAGCGTTATTGTAATGCAAGTAAGTAATATTGCTTGAACGATTATTCATTGGTGTGAACTATTCTGTCTATATGGACTGCTTATTCAGAGAATCAACATAATGGGCATGATGGTGAGTTTTCTTGAATCAAAAAGAGAAAGGAAGCAAGGCAGTGATT	0	0	23	0	0
GCTCTTGCTGCATTTGCTCTGGAATTCTTGTAGAGATATTACTTGTCCTTCCAGGCTGTTCTTTCTGTAGCTCCCTTGTTTTCTTTTTGTGATCATGTTGCAGATGGCTGGGCAGTGCTCCCAAAATGAATATTTTGACAGTTTGTTGCATGCTTGCATACCTTGTCAACTTCGATGTTTCACCATGTTGGCCAGGATGTCAGCGTTATTGTAATGCAAGTAAGTAATATTGCTTGAACGATTATTCATTGGTGTGAACTATTCTGTCTATATGGACTGCTTATTCAGAGAATCAACATAATGGGCATGATGGTGAGTTTTCTTGAATCAAAAAGAGAAAGGAAGCAAGGCAGTGATT	0	0	23	0	0
GCTCTTGCTGCATTTGCTCTGGCCTGCCCATTGCTGAGCTTACACTCTGCTGGGACCCCAGTCTCTGATCCCTCTAAAGGGGCCAGTGCTAGAGGCTGGACCCAAGTTTCTCCCATGATGAGTGCTGCTGTGTGCAGATCAGGGCAGCAGGTCCGGGACTGCCACTTCCATCAGACAGGTTCTTTCTGAAGTTCAGGAGCATTCGGGAGTGAATGGAGTCCTTTGGAGGAGAAAGGAAGCAAGGCAGTGATTCTGTCTCTTATACACATCTCCGAGCCCA	0	0	23	0	0
GCTCTTGCTGCATTTGCTCTGGAATTCTTGTAGAGATATTACTTGTCCTTCCAGGCTGTTCTTTCTGTAGCTCCCTTGTTTTCTTTTTGTGATCATGTTGCAGATGGCTGGGCAGTGCTCCCAAAATGAATATTTTGACAGTTTGTAACATGTCAGCGTTATTGTAATGCAAGTAAGTAATATTGCTTGAACGATTATTCATTGGTGTGAACTATTCTGTCTATATGGACTGCTTATTCAGAGAATCAACATAATGGGCATGATGGTGAGTTTTCTTGAATCAAAAAGAGAAAGGAAGCAAGGCAGTGATT	0	0	22	0	0
GCTCTTGCTGCATTTGCTCTGGAATTCTTGTAGAGATATTACTTGTCCTTCCAGGCTGTTCTTTCTGTAGCTCCCTTGTTTTCTTTTTGTGATCATGTTGCAGATGGCTGGGCAGTGCTCCCAAAATGAATATTTTGACAGTTTGTTGCATGCTTGCATACCTTGTCAACTTCGATGTTATTGTAATGCAAGTACATCGATGTAATGCAAGTAAGTAATATTGCTTGAACGATTATTCATTGGTGTGAACTATTCTGTCTATATGGACTGCTTATTCAGAGAATCAACATAATGGGCATGATGGTGAGTTTTCTTGAATCAAAAAGAGAAAGGAAGCAAGGCAGTGATT	0	0	22	0	0
GCTCTTGCTGCATTTGCTCTGGAATTCTTGTAGAGATATTACTTGTCCTTCCAGGCTGTTCTTTCTGTAGCTCCCTTGTTTTCTTTTTGTGATCATGTTGCAGATGGCTGGGCAGTGCTCCCAAAATGAATATTTTGACAGTTTGTTGCATGCTTGCATACCTTGTCAACTTCGATGTTCTTCTAATACTCCATTATGTTGATTCTCTGAATAAGCAGTCCATATAGACAGAATAGTTCACACCAATGAATAATCGTTCAAGCAATATTACTTACTTGCATTACAATAACGCTGACATGTTATTCAGAGAATCAACATAATGGGCATGATGGTGAGTTTTCTTGAATCAAAAAGAGAAAGGAAGCAAGGCAGTGATT	0	0	22	0	0
GCTCTTGCTGCATTTGCTCTGGAATTCTTGTAGTCCCAGCTACTCAGGAGGCTGAGACAGGGGAATTGTTTGAACCCAGGAAGCAGAGGTTGTAGTGAGCTCAGATAGCACAACTGCATTCCAGCCTGGGCGACAGAGTGAGACTTCATCTCAAAATAAATAAATAAATGAATAAAAATAAAGACTGGAAATGTGGGACAAGACAGGTTTTCACCATGTTGGTCAGCGTTATTGTAATGCAAGTAAGTAATATTGCTTGAACGATTATTCATTGGTGTGAACTATTCTGTCTATATGGACTGCTTATTCAGAGAATCAACATAATGGGCATGATGGTGAGTTTTCTTGAATCAAAAAGAGAAAGGAAGCAAGGCAGTGATT	0	0	22	0	0
GCTCTTGCTGCATTTGCTCTGGAATTCTTGTAGAGATATTACTTGTCCTTCCAGGCTGTTCTTTCTGTAGCTCCCTTGTTTTCTTTTTGTGATCATGTTGCAGATGGCTGGGCAGTGCTCCCAAAATGAATATTTTGACAGTTTGTTGCATGCTTGCATACCTTGTCAACTTCGATGTTCTTCTAATACTCCTAATAACTTCTAATACTCTAATAACGCTAACATGTCAGCGTTATTGTAATGCAAGTAAGTAATATTGCTTGAACGATTATTCATTGGTGTGAACTATTCTGTCTATATGGACTGCTTATTCAGAGAATCAACATAATGGGCATGATGGTGAGTTTTCTTGAATCAAAAAGAGAAAGGAAGCAAGGCAGTGATT	0	0	21	0	0
GCTCTTGCTGCATTTGCTCTGGAATTCTTGTAGAGATATTACTTGTCCTTCCAGGCTGTTCTTTCTGTAGCTCCCTTGTTTTCTTTTTGTGATCATGTTGCAGATGGCTGGGCAGTGCTCCCAAAATGAATATTTTGACAGTTTGTTGCATGCTTGCATACCTTGTCAACTTCGATGTTCTTCTAATTAAATTAAAAAGTAAGTAATATTGCTTGAACGATTATTCATTGGTGTGAACTATTCTGTCTATATGGACTGCTTATTCAGAGAATCAACATAATGGGCATGATGGTGAGTTTTCTTGAATCAAAAAGAGAAAGGAAGCAAGGCAGTGATT	0	0	21	0	0
GCTCTTGCTGCATTTGCTACTTGTCTGCTTCATCCTTCAGGATTTTAAAATCTGCAATGACAGGGACCGTGTTCTTGCAGTGTTATTATTCTGCCCACAGTACAGTGCCTGGAAGACAGGAGGTGCCCAACTGCTATTAACTGGATGGGTAAATAAATAAAGATGAAGCTGGTGCAAAAATCTCCCTAATAAGAAGATGCAAAGATTCATGAGTGTCTGGAAATCTGCCAGTAGTCCCCAGTGAGAAAGGAAGCAAGGCAGTGATTCTGTCTCTTATACA	6	0	0	14	0
GCTCTTGCTGCATTTGCTCTGGAATTCTTGTAGAGATATTACTTGTCCTTCCAGGCTGTTCTTTCTGTAGCTCCCTTGTTTTCTTTTTGTGATCATGTTGCAGATGGCTGGGCAGTGCTCCCAAAATGAATATTTTGACAGTTTGTTGCATGCTTGCATACCTTGTCAACTTCGATGAACATTAGAAGAACGATTATTCATTGGTGTGAACTATTCTGTCTATATGGACTGCTTATTCAGAGAATCAACATAATGGGCATGATGGTGAGTTTTCTTGAATCAAAAAGAGAAAGGAAGCAAGGCAGTGATT	0	0	20	0	0
GCTCTTGCTGCATTTGCTCTGGAATTCTTGTAGAGATATTACTTGTCCTTCCAGGCTGTTCTTTCTGTAGCTCCCTTGTTTTCTTTTTGTGATCATGTTGCAGATGGCTGGGCAGTGCTCCCAAAATGAATATTTTGACAGTTTGTTGCATGCTTGCATACCTTGTCAACTTCGATGTTAGAAGAACATCGAAGAACAATAACGTTATTGTAATGCAAGTAAGTAATATTGCTTGAACGATTATTCATTGGTGTGAACTATTCTGTCTATATGGACTGCTTATTCAGAGAATCAACATAATGGGCATGATGGTGAGTTTTCTTGAATCAAAAAGAGAAAGGAAGCAAGGCAGTGATT	0	0	20	0	0
GCTCTTGCTGCATTTGCTCTGGAATTCTTGTAGAGATATTACTTGTCCTTCCAGGCTGTTCTTTCTGTAGCTCCCTTGTTTTCTTTTTGTGATCATGTTGCAGATGGCTGGGCAGTGCTCCCAAAATGAATATTTTGACAGTTTGTTGCATGCTTGCATACCTTGTCAACTTCGATGTTCTTCTAATACTCCTTAATTTTAATTTTAAAATTAAAAACATGTCAGCGTTATTGTAATGCAAGTAAGTAATATTGCTTGAACGATTATTCATTGGTGTGAACTATTCTGTCTATATGGACTGCTTATTCAGAGAATCAACATAATGGGCATGATGGTGAGTTTTCTTGAATCAAAAAGAGAAAGGAAGCAAGGCAGTGATT	0	0	20	0	0
GCTCTTGCTGCATTTGCTCTGGAATTCTTGTAGAGATATTACTTGTCCTTCCAGGCTGTTCTTTCTGTAGCTCCCTTGTTTTCTTTTTGTGATCATGTTGCAGATGGCTGGGCAGTGCTCCCAAAATGAATATTTTGACAGTTTGTTGCATGCTTGCATACCTTGTCAACTTCGATGTTCTTTTACAATGTTCGATTACAATGTCAGCGTTATTGTAATGCAAGTAAGTAATATTGCTTGAACGATTATTCATTGGTGTGAACTATTCTGTCTATATGGACTGCTTATTCAGAGAATCAACATAATGGGCATGATGGTGAGTTTTCTTGAATCAAAAAGAGAAAGGAAGCAAGGCAGTGATT	0	0	20	0	0
GCTCTTGCTGCATTTGCTCTGGAATTCTTGTAGAGATATTACTTGTCCTTCCAGGCTGTTCTTTCTGTAGCTCCCTTGTTTTCTTTTTGTGATCATGTTGCAGATGGCTGGGCAGTGCTCCCAAAATGAATATTTTGACAGTTTGTTGCATGCTTGCATACCTTGTCATTCTTCTAATACAGAATAGTTCACACCAATGAATAATCGTTCAAGCAATATTACTTACTTGCATTACAATAACGCTGACATGTCTATATGGACTGCTTATTCAGAGAATCAACATAATGGGCATGATGGTGAGTTTTCTTGAATCAAAAAGAGAAAGGAAGCAAGGCAGTGATT	0	0	20	0	0
GCTCTTGCTGCATTTGCTCTGGGTCCCTGGTAAGGACAGAAGGAGATGAGGGAGGAGAATGGGGTGGGAAGGTAAGCCTGGGGACCCCACTGCCTTCCATGTGTGTTCTGCCCTGCCCATGTGTTAGATGTACAGGTCTTGTTCTCCAGGATGGGGAATGTGAGGTTTAAATCTGTGAGAGTGAGGACGATTCAAAAAGAAGCAAGGACCTGTGTGCTCTGGTGAATATCGTCACACAGAGAAAGGAAGCAAGGCAGTGATTCTGTCTCTTATACACATC	0	0	0	20	0
GCTCTTGCTGCATTTGCTCTGGAAAGGAATAAATCTAGAAAGAAGACTGGGAAGTAGATGGTTTGCCTATGTTATCACCACATTTTCTGTACTTACTGGAGTGGTATACCTGCTCTTGCAATTTGCTGTTGCCGAATTTATGGATGAACCTGACTTCAAAAGGAGCTGTGCTGTAGGTTTCTCAGGTAAGGGAGACAAAATTTTGAGGTTGCATGCATAAAGGAAGCAAGGCAGTGATTCTGTCTCTTATACACATCTCCGAGCCCACGAGACGGACTCC	0	0	0	0	19
GCTCTTGCTGCATTTGCTCTGGAATTCTTGTAGAGATATTACTTGTCCTTCCAAGGAGTATTAGAAGAACATCGAAGTTGACAAGGTATGCAAGCATGCAACAAACTGTCAAAATATTCATTTTGGGAGCACTGCCCAGCCATCTGCAACATGATCACAAAAAGAAAACAAGGGAGCTACAGAAAGAACAATAACGTTATTGTAATGCAAGTAAGTAATATTGCTTGAACGATTATTCATTGGTGTGAACTATTCTGTCTATATGGACTGCTTATTCAGAGAATCAACATAATGGGCATGATGGTGAGTTTTCTTGAATCAAAAAGAGAAAGGAAGCAAGGCAGTGATT	0	0	19	0	0
GCTCTTGCTGCATTTGCTCTGGAATTCTTGTAGAGATATTACTTGTCCTTCCAGGCTGTTCTTTCTGTAGCTCCCTTGTTTTCTTTTTGTGATCATGTTGCAGATGGCTGGGCAGTGCTCCCAAAATGAATATTTTGACAGTTTGTTGCATGCTTGCATACCTTGTCAACTTCGATGTTCTTCTAATACATGTCAGCGTTATTGTAATGTAATACAACATAATGGGCATGATGGTGAGTTTTCTTGAATCAAAAAGAGAAAGGAAGCAAGGCAGTGATTC	0	0	19	0	0
GCTCTTGCTGCATTTGCTCTGGAATTCTTGTAGAGATATTACTTGTCCTTCCAGGCTGTTCTTTCTGTAGCTCCCTTGTTTTCTTTTTGTGATCATGTTGCAGATGGCTGGGCAGTGCTCCCAAAATGAATATTTTGACAGTTTGTTGCATGCTTGCATACCTTGTCAACTTCGATGTTCTTCTAATACTCCTAATACTTCTAATACTCGTTATTGTAATGCAAGTAAGTAATATTGCTTGAACGATTATTCATTGGTGTGAACTATTCTGTCTATATGGACTGCTTATTCAGAGAATCAACATAATGGGCATGATGGTGAGTTTTCTTGAATCAAAAAGAGAAAGGAAGCAAGGCAGTGATT	0	0	19	0	0
GCTCTTGCTGCATTTGCTCTGGAATTCTTGTAGAGATATTACTTGTCCTTCCAGGCTGTTCTTTCTGTAGCTCCCTTGTTTTCTTTTTGTGATCATGTTGCAGATGGCTGGGCAGTGCTCCCAAAATGAATATTTTGACAGTTTGTTGCATGCTTGCATACCTTGTCAACTTCGATGTTCTTCTAATACTGAGTATTAGAAGAGTTTCAGAGAATCAACATAATGGGCATGATGGTGAGTTTTCTTGAATCAAAAAGAGAAAGGAAGCAAGGCAGTGATT	0	0	19	0	0
GCTCTTGCTGCATTTGCTCTGGGATTAAGGTGATGCCTGACAAGAGATATAGTACGCTTTTCACACGGTGCTGTAGAATCTCACTGGAAATTTCTGCTTCATAAATAGGAAACTGTATAACATTATTATTTATATTCTTTATGTTGTCAAAATCAGGACTTAGTCAATGGTGTAGCAGACCAAACCCGGAGACTAGGACGCTTTGCAGAAGAACCAGTAATGTTGAAACTGTGGGCAGTGACCCTACAGAAGGTGAAAACACATCTGAGACTCCAGAGTAACCAGGAAATAGCAAACTTAGACGTGGTTGGTCAGTATTAGGTGATTCAGAGAAAGGAAGCAAGGCAGTGATT	0	0	0	19	0
GCTCTTGCTGCATTTGCTCTGGTAGAAGTGCCTGGTGCTAGGCAAGCCCCACGGTGAGACCCCACAGCCGGTCACTGCCCGCAAGCGGTGGCCCCAGAATCAGACCAAGCAGGAGCCGGCTGTCTCCGGGGCTCCTTTTCTTCCCGCTGTTAGAATACAACTGCATTTTTCTGGTTTAAAGGTTTCTCATCCATTCTAGAACATCAGGAAAGCACAGAGAAAGGAAGCAAGGCAGTGATTCTGTCTCTTATACACATCTCCGAGCCCACGAGACTCCTGA	0	0	0	19	0
GCTCTTGCTGCATTTGCTGTTAAAGATCATGAATCTATATTTAATCCTAGCAGAAGGCAGCATTCAGGACATGCTACCTCAAAATATTGCACCTTAGCATGTTGAATATTTTAAGTTAAAGGAATTTCAGAAATGTCATGTGCAGGAAGGACTTTCTGACCTTTCCCAGAAACATGTCATAACACACTCATGTGAGAGGCACCCTTCCTGTACCTGGAGAAAGGAAGCAAGGCAGTGATTCTGTCTCTTATACACATCTCCGAGCCCACGAGACTCCTGA	0	0	0	19	0
GCTCTTGCTGCATTTGCTCAGATGTTGCGTGCATCTCCTAGATGATGCCTTTTTGAGCAAATTTGCACCATGTCTTCTGGTAGCAGTAGCGTTAAGTGAAGGTTTTTTTCACTGTTAGTATATTTTTCTTTACCTTAACAGTTTTTTGGCTTTGCTGTTTTGGGTAAAATATTAATCTTTTTTTCTTTAAATTAAACTCTTCTCAGAGTGCTACTAATACAAACTGGCATGAGATAGAGAAAGGAAGCAAGGCAGTGATTCTGTCTCTTATACACATCTC	2	3	6	7	0
GCTCTTGCTGCATTTGCTCTGGAATTCTTGTAGAGATATTACTTGTCCTTCCAGGCTGTTCTTTCTGTAGCTCCCTTGTTTTCTTTTTGTGATCATGTTGCAGATGGCTGGGCAGTGCTCCCAAAATGAATATTTTGACAGTTTGTTGCATGCTTGCATACCTTGTCAACTTCGATGTTCTCAAAAACAAAACAAAACAAAAGAACGTTGTGAACAGCGTTATTGTAATGCAAGTAAGTAATATTGCTTGAACGATTATTCATTGGTGTGAACTATTCTGTCTATATGGACTGCTTATTCAGAGAATCAACATAATGGGCATGATGGTGAGTTTTCTTGAATCAAAAAGAGAAAGGAAGCAAGGCAGTGATT	0	0	18	0	0
GCTCTTGCTGCATTTGCTCTGGAATTCTTGTAGAGATATTACTTGTCCTTCCAGGCTGTTCTTTCTGTAGCTCCCTTGTTTTCTTTTTGTGATCATGTTGCAGATGGCTGGGCAGTGCTCCCAAAATGAATATTTTGACAGTTTGTTGCATGCTTGCATACCTTGTCAACTTCGATGTTCTTCTAATACTCAGGTGAATAATCGTTCAAGCAATATTACTTACTTGCATTACAATAACGCTGACATTGGTGTGAACTATTCTGTCTATATGGACTGCTTATTCAGAGAATCAACATAATGGGCATGATGGTGAGTTTTCTTGAATCAAAAAGAGAAAGGAAGCAAGGCAGTGATT	0	0	18	0	0
GCTCTTGCTGCATTTGCTCTGGAATTCTTGTAGAGATATTACTTGTCCTTCCAGGCTGTTCTTTCTGTAGCTCCCTTGTTTTCTTTTTGTGATCATGTTGCAGATGGCTGGGCAGTGCTCCCAAAATGAATATTTTGACAGTTTGTTGCATGCTTGCATACCTTGTCAACTTCGATGTTCTTCTAATACTCCATATAGACAGAATAGTTCACACCAATGAATATGGACTGCTTATTCAGAGAATCAACATAATGGGCATGATGGTGAGTTTTCTTGAATCAAAAAGAGAAAGGAAGCAAGGCAGTGATT	0	0	18	0	0
GCTCTTGCTGCATTTGCTCTGGAATTCTTGTAGAGATATTACTTGTCCTTCCAGGCTGTTCTTTCTGTAGCTCCCTTGTTTTCTTTTTGTGATCATGTTGCAGATGGCTGGGCAGTGCTCCCAAAATGAATATTTTGACAGTTTGTTGCATGCTTGCATACCTTGTCAACTTCGATGTTCTTCTAATACTCCTCCTATTGTGTTCTTCTAATACAATAACGCTAACATGTCAGCGTTATTGTAATGCAAGTAAGTAATATTGCTTGAACGATTATTCATTGGTGTGAACTATTCTGTCTATATGGACTGCTTATTCAGAGAATCAACATAATGGGCATGATGGTGAGTTTTCTTGAATCAAAAAGAGAAAGGAAGCAAGGCAGTGATT	0	0	18	0	0
GCTCTTGCTGCATTTGCTCTGGAATTCTTGTAGAGATATTACTTGTCCTTCCAGGCTGTTCTTTCTGTAGCTCCCTTGTTTTCTTTTTGTGATCATGTTGCAGATGGCTGGGCAGTGCTCCCAAAATGAATATTTTGACAGTTTGTTGCATGCTTGCATACCTTGTCAACTTCGATGTTCTTCTAATACTCCTCCTGAGGCAATGTCTCAGAGAATCAACATAATGGGCATGATGGTGAGTTTTCTTGAATCAAAAAGAGAAAGGAAGCAAGGCAGTGATT	0	0	18	0	0
GCTCTTGCTGCATTTGCTCTGGAATTCTTGTAGAGATATTACTTGTCCTTCCAGGCTGTTCTTTCTGTAGCTCCCTTGTTTTCTTTTTGTGATCATGTTGCAGATGGCTGGGCAGTGCTCCCAAAATGAATATTTTGACAGTTTGTTGCATGCTTGCATACCTTGTCAACTTCGATGTTCTTCTAATACTTACTTACTTACTTAATTACTTACTTGTAATGCAAGTAAGTAATATTGCTTGAACGATTATTCATTGGTGTGAACTATTCTGTCTATATGGACTGCTTATTCAGAGAATCAACATAATGGGCATGATGGTGAGTTTTCTTGAATCAAAAAGAGAAAGGAAGCAAGGCAGTGATT	0	0	18	0	0
GCTCTTGCTGCATTTGCTCTGGAATTCTTGTAGAGATATTACTTGTCCTTCCAGGCTGTTCTTTCTGTAGCTCCCTTGTTTTCTTTTTGTGATCATGTTGCAGATGGCTGGGCAGTGCTCCCAAAATGACTGCTTATTCAGAGAATCAACATAATGGGCATGATGGTGAGTTTTCTTGAATCAAAAAGAGAAAGGAAGCAAGGCAGTGATTCTGTCTCTTATACACATCTCCGAGCCCACGAGACAGGCAGAAATCTCGTATGCCGTCTTCTGCTTGAAA	0	0	18	0	0
GCTCTTGCTGCATTTGCTCTGGAGCCTGACTTCACTTTCATCATTACGAATCCTTAAACAGCTTCTGTGTTTTCTTAATTCTCCCACCCACAATATGTGAGTTTTATCTCCTTTGGCTACATTATTCAGTGGGCTATGTGGGAGGGGATTGTTTAAAAGGTTACTTACCACGTCAATGCCAAAGACTGCAAAATGCAGAAGATAAGTGCAAGTCCCTTGTTATGCCACTGGAAAAATAATAATATGGTTATAGGAGAGTGTGAGACAAGGGGCAAAAGCCAAAATGGTTAAGAAAAATTAAAATATACATTTACCCAAAAGGCAGAACACAGGGTAAGTGCAAAACACAACTAAAGGAAGCAAGGCAGTGATT	10	8	0	0	0
GCTCTTGCTGCATTTGCTCTGGTAGAAGTGCCTGGTGCTAGGCAAGCCCCACGGTGAGACCCCACAGCCGGTCACTGCCCGCAAGCGGTGGCCCCAGAATCAGACCAAGCAGGAGCCGGCTGTCTCCGGGGCTCCTTTTCTTCCCGCTGTTAGAATACAACTGCATTTTTCTGGTTTAAAGGTTTCTCATCCATTCTAGAACATCAGGAAAGCACAGAGAAAGGAAGCAAGGCAGTGATTCTGTCTCTTATACACATCTCCGAGCCCACGAGACAGGCAG	0	0	18	0	0
GCTCTTGCTGCATTTGCTCTGTAGGGTTTCTTCAGACATTGCAGGGCAGGAAGGAATGTGGGGTTGGGGCCACGTCAGCTAGATTGCGGCTTACCACTGGGGAACAAGTCCTGTCGGCCACCGCGCAACTGTGCGACTGACCAGAGGAGGCGTAACCAGGGCCTACTACAGCGCAGAATAGGGGGCGTGGCCGCCATCCTCCAAGTCCATTGGTCGATGAGAAAGATGACAGAGAAAGGAAGCAAGGCAGTGATTCTGTCTCTTATACACATCTCCGAGC	0	0	0	18	0
GCTCTTGCTGCATTTGCTCTGCCATATGCCTAAGACTTCTACCCCCCCATTTCTATGAAGCAATATGAAGGACCAATTAACCATTTTAGTAACTTTAGTACATTCTCGTTTATGCTTTGTCTTATAATGTTATTTATTTGGCTATTGTTTCCTAGATATGTTAATAAACTCTCAAGAAACCATATTTTTGGGAACAGTAGACACTGGGGACTACAAGAGAGAGAAAGGAAGCAAGGCAGTGATTCTGTCTCTTATACACATCTCCGAGCCCACGAGACTA	17	0	0	0	0
GCTCTTGCTGCATTTGCTCTGGAATTCTTGTAGAGATATTACTTGTCCTTCCAGGCTGTTCTTTCTGTAGCTCCCTTGTTTTCTTTTTGTGATCATGTTGCAGATGGCTGGGCAGTGCTCCCAAAATGAATATTTTGACAGTTTGTTGCATGCTTGCATACATCATTGTATTGTACATCAATGTATTGTAATGCAAGTAAGTAATATTGCTTGAACGATTATTCATTGGTGTGAACTATTCTGTCTATATGGACTGCTTATTCAGAGAATCAACATAATGGGCATGATGGTGAGTTTTCTTGAATCAAAAAGAGAAAGGAAGCAAGGCAGTGATT	0	0	17	0	0
GCTCTTGCTGCATTTGCTCTGGAATTCTTGTAGAGATATTACTTGTCCTTCCAGGCTGTTCTTTCTGTAGCTCCCTTGTTTTCTTTTTGTGATCATGTTGCAGATGGCTGGGCAGTGCTCCCAAAATGAATATTTTGACAGTTTGTTGCATGCTTGCATACCTTGTCAACTTCGATGTTCTTCTAAAGAGAGAAAGGAAGCAAGGCAGTGATTCTGTCTCTTATACACATCTCCGAGCCCACGAGACAGGCAGAAATCTCGTATGCCGTCTTCTGCTTGA	0	0	17	0	0
GCTCTTGCTGCATTTGCTCTGGAATTCTTGTAGAGATATTACTTGTCCTTCCAGGCTGTTCTTTCTGTAGCTCCCTTGTTTTCTTTTTGTGATCATGTTGCAGATGGCTGGGCAGTGCTCCCAAAATGAATATTTTGACAGTTTGTTGCATGCTTGCATACCTTGTCAACTTCGATGTTCTTCTAATATTATTAATATCACTTAATTAGAAGAACGATTATTCATTGGTGTGAACTATTCTGTCTATATGGACTGCTTATTCAGAGAATCAACATAATGGGCATGATGGTGAGTTTTCTTGAATCAAAAAGAGAAAGGAAGCAAGGCAGTGATT	0	0	17	0	0
GCTCTTGCTGCATTTGCTCTGGAATTCTTGTAGAGATATTACTTGTCCTTCCAGGCTGTTCTTTCTGTAGCTCCCTTGTTTTCTTTTTGTGATCATGTTGCAGATGGCTGGGCAGTGCTCCCAAAATGAATATTTTGACAGTTTGTTGCATGCTTGCATACCTTGTCAACTTCGATGTTCTTCTAATTGTAATGCAAGTAAGGCTTCGTTATTGTAATGCAAGTAAGTAATATTGCTTGAACGATTATTCATTGGTGTGAACTATTCTGTCTATATGGACTGCTTATTCAGAGAATCAACATAATGGGCATGATGGTGAGTTTTCTTGAATCAAAAAGAGAAAGGAAGCAAGGCAGTGATT	0	0	17	0	0
GCTCTTGCTGCATTTGCTCTGGAATTCTTGTAGAGATATTACTTGTCCTTCCAGGCTGTTCTTTCTGTAGCTCCCTTGTTTTCTTTTTGTGATCATGTTGCAGATGGCTGGGCAGTGCTCCCAAAATGAATATTTTGACAGTTTGTTGCATGCTTGCATACCTTGTCATGCATATTACAATAACGCTAACATGTCAGCGTTATTGTAATGCAAGTAAGTAATATTGTAATGCAAGTAAGTAATATTGCTTGAACGATTATTCATTGGTGTGAACTATTCTGTCTATATGGACTGCTTATTCAGAGAATCAACATAATGGGCATGATGGTGAGTTTTCTTGAATCAAAAAGAGAAAGGAAGCAAGGCAGTGATT	0	0	17	0	0
GCTCTTGCTGCATTTGCTCTGGAATTCTTGTAGAGATATTACTTGTCCTTCCAGGCTGTTCTTTCTGTAGCTCCCTTGTTTTCTTTTTGTGATCATGTTGCAGATGGCTGGGCAGTGCTCCCAAAATGAATATTTTTACAATATTTTTACAATAACGCTAACATGTCAGCGTTATTGTAATGCAAGTAAGTAATATTGCTTGAACGATTATTCATTGGTGTGAACTATTCTGTCTATATGGACTGCTTATTCAGAGAATCAACATAATGGGCATGATGGTGAGTTTTCTTGAATCAAAAAGAGAAAGGAAGCAAGGCAGTGATT	0	0	17	0	0
GCTCTTGCTGCATTTGCTCTGGAGGCATTTCCAGTTCCAGGGAATTAGCCTGAAGATGAGCTTTGTTTCTGGCCCTGTCCTTGGACTGGAGGTCTAGACGCCAAAGCCCAGTAAGATGTAAGAGGACAACATTTCACCTGATTTTTAATGCAGCTCTGCCAGTTTTCTTTTGGCAATGTCTATTGGTGATACTAATCTTGACCAATTTTTGCCGAGCGTCTCCACTGCTCAGAAAGAGACTAGCAGCCCTGACATCCAGGGGCCATGCCTTAGGGTGCTCCTGCTGAACACAAACAATTACCCAAAACATCGACCTCAGAGAAAGGAAGCAAGGCAGTGATT	3	0	4	10	0
GCTCTTGCTGCATTTGCCATGAATAAAAGCTCGCTGAGGCCTCCCCAGAAGCAAATGCTGCCATGCTTCCTGTAAAGCTTGCAGAACCATAAGCCAATTAAATCTCTTCTCTTTATAAATTACCCAGTCTCAGGTATTTCTTTATAGCCATGTGAGAATGGCCTAATACATTAACCATGCCAACTGTTGGCAAAGATGTGGAAGAACTAGAACTCTTATGCGATGCTGATGAAAATAGAAAATGGTACAAACACTTCAGAAAATCTGTCAATTTTTTAAAAAATTAAATTTATTCCTAACATATGATCTAGCTAGTTTATCCCTAGGTATTCGCCCAAGAGAAAGGAAGCAAGGCAGTGATT	0	0	10	0	6
GCTCTTGCTGCATTTGCTCTGGAATTCTTGTAGAGATATTACTTGTCCTTCCAGGCTGTTCTTTCTGTAGCTCCCTTGTTTTCTTTTTGTGATCATGTTGCAGATGGCTGGGCAGTGCTCCCAAAATGAATATTTTGACAGTTTGTTGCATGCTTGCATACCTTGTCAACTTCGATGTTCTTCTAATACATGTCAGCGTTATTGTAATGCAAGTAAGTAATATTGCTTGAACGATTATTCATTGGTGTGAACTATTCAGAGAATCAACATAATGGGCATGATGGTGAGTTTTCTTGAATCAAAAAGAGAAAGGAAGCAAGGCAGTGATT	0	0	16	0	0
GCTCTTGCTGCATTTGCTCTGGAATTCTTGTAGAGATATTACTTGTCCTTCCAGGCTGTTCTTTCTGTAGCTCCCTTGTTTTCTTTTTGTGATCATGTTGCAGATGGCTGGGCAGTGCTCCCAAAATGAATATTTTGACAGTTTGTTGCATGCTTGCATACCTTGTCAACTTCGATGTTCTTCTAATGAATAACGATGAATACCAATGAATAACACCAATGAATAACGATTATTCATTGGTGTGAACTATTCTGTCTATATGGACTGCTTATTCAGAGAATCAACATAATGGGCATGATGGTGAGTTTTCTTGAATCAAAAAGAGAAAGGAAGCAAGGCAGTGATT	0	0	16	0	0
GCTCTTGCTGCATTTGCTCAAGGGCTAGAGAGAACTTTCTGGGTTGATAGCAGTGTTCTGAATCTTGATGGGGTTTGGGTAATGCAGGAGTATTTTATTTGTCAAAATGCATAAGATGGTAGAATTGTGATTTTTCTCTCTTGAAAACAAAAGGAAAACAAAAACAAAGTACATAATTTTGTGGCTAAGATGTTAGGGATAAAGTGTACTGATGTCTACAATATGCACTGAAATCCACCAAATAAATAAGATGAATTAATGGACTGATAAAAAAGATAAACAGATGTCTGAATATATAAGGAAGCAAGGCAGTGATT	0	0	0	0	15
GCTCTTGCTGCATTTGCTCTCTTTGGAAATTCCTAAAATACTGTTATGAATGTCCAACATTCTAATATATCAAATGTGCAACAAATATTATTAATTAATAATAACAACAATAGCTAACCTTTACTGAATACTTATTACTTTCAGGCACAACTATCTCATTTAATTCCCACAACAAATCTATGAGGGAAATACTATTATTACTCCCATATTACAGAGAAAGGAAGCAAGGCAGTGATTCTGTCTCTTATACACATCTCCGAGCCCACGAGACGGACTCCTA	0	0	0	0	15
GCTCTTGCTGCATTTGCTCTGCAGAGAGGCAATGGGGATTTTAAGTTAGGTTTTTAAGTTGAGGAGTGATTTTTCATCTTGTCTGGCACTTGGGGATGGCTGGTCAGCCAAGAGTAGAGGGAGCTAGATATGTGCCAAATTTTAGAAGGGATGATGTGAACTTGAAGTTAGAGAAAAGACTAGCAAAGGATCAAGAACAATATTTGAAGACAAGAGACAGACAGGTGTCAAAACTAATAACCAAACTTAGTGGGATATTGGCTTCTGAATCAATGAACCAACTGAAACTCAGTGGTAAAATAACACCAAAAATAAGTCAGAAGACAAATTGTTGAGAGAGAAAGGAAGCAAGGCAGTGATT	9	0	0	6	0
GCTCTTGCTGCATTTGCTCTGCTTGGATGATGCCTTTACTGAATCAGTTGTTAATATTTTAAATACTGTTGTCATTTACTTTACATTATGCCGGGATAAACAAACAGTGAACCAGAAATACAGTAGAATTTACATTATGTTAGACAGTAATAAGTGCTAAGGAGAAAAATTAAAGCAGCAAATGGAAATAGGAAATGTTAGAGGGAGATATTAATGTTACAGATAGGGTGCAAGATAAAGCTTCAATGAGAAGACATTTAAGTACGGATCTGAAGGAAATAAGAGAAAGAGCCATGTGGATATTTAGAGAAAGGAAGCAAGGCAGTGATT	0	0	15	0	0
GCTCTTGCTGCATTTGCTCTGGAAAGGAATAAATCTAGAAAGAAGACTGGGAAGTAGATGGTTTGCCTATGTTATCACCACATTTTCTGTACTTACTGGAGTGGTATACCTGCTCTTGCAATTTGCTGTTGCCGAATTTATGGATGAACCTGACTTCAAAAGGAGCTGTGCTGTAGGTTTCTCAGGTAAGGGAGACAAAATTTTGAGGTTGCATGCATAAAGGAAGCAAGGCAGTGATTCTGTCTCTTATACACATCTCCGAGCCCACGAGACTAAGGCG	15	0	0	0	0
GCTCTTGCTGCATTTGCTCTGGAAGATAACTTATAAGGTGGAGGAACTGTCTAGCTGAGCCAAATCCAAATTAGAGAATCATTAAAAAATTATATATCTGTGTTTTAAGCCACTACATTTTGGGGTAGTATGTTACGCAACAATAGATAACTGTAATGGAATGCAGTACCTACATGTAGGGTGTGGCCGTAACAGAAACCTAAAATGTGATACTGGCTTTGTTACTGAGCAGTGAGTGGAAGGAAGCAAGGCAGTGATTCTGTCTCTTATACACATCTCC	0	0	15	0	0
GCTCTTGCTGCATTTGCTCTGGAATTCTTGTAGAGATATTACTTGTCCTTCCAGGCTGTTCTTTCTGTAGCTCCCTTGTTTTCTTTTTGTGATCATGTTGCAGATGGCTGGGCAGTGCTCCCAAAATGAATATTTTGACAGTTTGTTGCATGCTTGCATACCTTGTCATGTCAGCATGTTCAAGGTGATGAGCATCAGCTAGGATGATTGAGGTTGTTTGCAACAACCTCAGTGGAGAGTGGATAGTGTGGAGAAGGTCTGTGTTAAATGCTACACAGATAACACCATTGTGGACCTTAAGAAGCTGATTACAGCCCAGACTAGTTTTCTTGAATCAAAAAGAGAAAGGAAGCAAGGCAGTGATT	0	0	15	0	0
GCTCTTGCTGCATTTGCTCTGGGGAAGAGGGGCAGCAGTTACTGCTCAGTGGTTGAGGAATGAGCAGATGCATGGCAGGCATGCCCAGCCCTTTCAAGGTGCTTGTTAGAGAAGGAGAGAGAATGGGATTAGGAAGTGGCTTCTGGTCAAGGGGCTTCACAGAGATGAGAGGTTCAGCTCTAGGCTGTGGAGAGAATGCACCTGCAGGGCTAGGAGTGAGGATGAACAATGGGGATCAGGAGCAGGGAACGGGCTGCTCTTGAACAGGAGTGAGGAGCTCATCCCCTGGGACTGGAAGCAAGGCAGTGATT	0	0	0	15	0
GCTCTTGCTGCATTTGCTCTGGAATTCTTGTAGAGATATTACTTGTCCTTCCAGGCTGTTCTTTCTGTAGCTCCCTTGTTTTCTTTTTGTGATCATGTTGCAGATGGCTGGGCAGTGCTCCCAAAATGAATATTTTGACAGTTTGTTGCATGCTTGCATACCTTGTCAACTTCGATGTTCTTCTAATACTCCTGACATGTTAGCGTTATTGTACGCTGACATGTTAGCGTTATTGTAATGCAAGTAAGTAATATTGCTTGAACGATTATTCATTGGTGTGAACTATTCTGTCTATATGGACTGCTTATTCAGAGAATCAACATAATGGGCATGATGGTGAGTTTTCTTGAATCAAAAAGAGAAAGGAAGCAAGGCAGTGATT	0	0	14	0	0
GCTCTTGCTGCATTTGCTCTGGAATTCTTGTAGAGATATTACTTGTCCTTCCAGGCTGTTCTTTCTGTAGCTCCCTTGTTTTCTTTTTGTGATCATGTTGCAGATGGCTGGGCAGTGCTCCCAAAATGAATATTTTGACAGTTTGTTGCATGCTTGCATACCTTGTCAACTTCGTTATTGTCTATATGGACTGCTTATTCAGAGAATCAACTTCGTTATTGTAATGCAAGTAAGTAATATTGCTTGAACGATTATTCATTGGTGTGAACTATTCTGTCTATATGGACTGCTTATTCAGAGAATCAACATAATGGGCATGATGGTGAGTTTTCTTGAATCAAAAAGAGAAAGGAAGCAAGGCAGTGATT	0	0	14	0	0
GCTCTTGCTGCATTTGCTCTGGAATTCTTGTAGAGATATTACTTGTCCTTCCAGGCTGTTCTTTCTGTAGCAAGTAAGTAATATTGCTTGAACGATTATTCATTGGTGTGAACTATTCTGTCTATATGGACTGCTTATTCAGAGAATCAACATAATGGGCATGATGGTGAGTTTTCTTGAATCAAAAAGAGAAAGGAAGCAAGGCAGTGATTCTGTCTCTTATACACATCTCCGAGCCCACGAGACAGGCAGAAATCTCGTATGCCGTCTTCTGCTTGAA	0	0	13	0	0
GCTCTTGCTGCATTTGCTCTGGAATTCTTGTAGAGATATTACTTGTCCTTCCAGGCTGTTCTTTCTGTAGCTCCCTTGTTTTCTTTTTGTGATCATGTTGCAGATGGCTGGGCAGTGCTCCCAAAATGAATATTTTGACAGTTTGTTGCATGCTTGCATACCTTGTCAACTTCGATGTTCTTCTAATACACCAATGAATAATCGTTCAAGCAATATTCGTTATTGTAATGCAAGTAAGTAATATTGCTTGAACGATTATTCATTGGTGTGAACTATTCTGTCTATATGGACTGCTTATTCAGAGAATCAACATAATGGGCATGATGGTGAGTTTTCTTGAATCAAAAAGAGAAAGGAAGCAAGGCAGTGATT	0	0	13	0	0
GCTCTTGCTGCATTTGCTCTGGAATTCTTGTAGAGATATTACTTGTCCTTCCAGGCTGTTCTTTCTGTAGCTCCCTTGTTTTCTTTTTGTGATCATGTTGCAGATGGCTGGGCAGTGCTCCCAAAATGAATATTTTGACAGTTTGTTGCATGCTTGCATACCTTGTCAACTTCGATGTTCTTCTAATACTCCTCGTTATTGTATTGCATTACAATAACGCTAACATGTCAGCGTTATTGTAATGCAAGTAAGTAATATTGCTTGAACGATTATTCATTGGTGTGAACTATTCTGTCTATATGGACTGCTTATTCAGAGAATCAACATAATGGGCATGATGGTGAGTTTTCTTGAATCAAAAAGAGAAAGGAAGCAAGGCAGTGATT	0	0	13	0	0
GCTCTTGCTGCATTTGCTCTGGAATTCTTGTAGAGATATTACTTGTCCTTCCAGGCTGTTCTTTCTGTAGCTCCCTTGTTTTCTTTTTGTGATCATGTTGCAGATGGCTGGGCAGTGCTCCCAAAATGAATATTTTGACAGTTTGTTGCATGCTTGCATACCTTGTCAACTTCGATGTTCTTCTAATACTTTTAAATTCTAAATAGCGTGATCTCAGCTAACATGTCAGCGTTATTGTAATGCAAGTAAGTAATATTGCTTGAACGATTATTCATTGGTGTGAACTATTCTGTCTATATGGACTGCTTATTCAGAGAATCAACATAATGGGCATGATGGTGAGTTTTCTTGAATCAAAAAGAGAAAGGAAGCAAGGCAGTGATT	0	0	13	0	0
GCTCTTGCTGCATTTGCTCTGGAATTCTTGTAGAGATATTACTTGTCCTTCCAGGCTGTTCTTTCTGTAGCTCCCTTGTTTTCTTTTTGTGATCATGTTGCAGATGGCTGGGCAGTGCTCCCAAAATGAATATTTTGACAGTTTGTTGCATGCTTGCATACCTTGTCAACTTCTTTTTTTTAAAGTGGCATCGAAGTTGTCAGCGTTATTGTAATGCAAGTAAGTAATATTGCTTGAACGATTATTCATTGGTGTGAACTATTCTGTCTATATGGACTGCTTATTCAGAGAATCAACATAATGGGCATGATGGTGAGTTTTCTTGAATCAAAAAGAGAAAGGAAGCAAGGCAGTGATT	0	0	13	0	0
GCTCTTGCTGCATTTGCTCTGGAATTCTTGTAGAGATATTACTTGTCCTTCCAGGCTGTTCTTTCTGTAGCTCCCTTGTTTTCTTTTTGTGATCATGTTGCAGATGGCTGGGCAGTTTGGTCACAAACTCCTGAGCTCAAGTGATCTGCCCACTTTGGCTTCCTAAAGTGCTAGGATTACAGGCATGAGCCAAACATGTCAGCGTTATTGTAATGCAAGTAAGTAATATTGCTTGAACGATTATTCATTGGTGTGAACTATTCTGTCTATATGGACTGCTTATTCAGAGAATCAACATAATGGGCATGATGGTGAGTTTTCTTGAATCAAAAAGAGAAAGGAAGCAAGGCAGTGATT	0	0	13	0	0
GCTCTTGCTGCATTTGCTCTGGCTAGAGTGCAATGGTACGTACGATCGTGTGTATGTGTGTGTATGTATATATGTGTGTGTGTATATATGTATGTACAATATTCACAGAGCTTTGAATATTGCATCCATCCATTATCAAATATTTCTGAACCATCTACTCTATGCTAATTATGGTACTAGGTTGGTGGCGATACAAAAATTGAAACTGGCCTCAGTTGTTGCTCTCAAATGCAGATCAAGGAATGTGGACGCTCATGTGGTAAGTATTGTAGAAGGAAGCAAGGCAGTGATT	13	0	0	0	0
GCTCTTGCTGCATTTGCTCTGGCTGCTGTATTTGAGAAAAGACTGGGGAAGGGGCAGTGTCAGGGAGTGGAAGAGTTGAGGGAGAGCAGTTAGGAGCTCTGGCAGTAACCCAGAGGAGAAGTGAAGGGGGCTTGGTACAGGGTGGAAGCAGGGGAGGTGCTGGAAAGTGGTTGGGTTCTGAATAGGTTTTGTAGGTAAAGTCGGCAGAATTTGCTGAAGGGTTGGATGTGGGTAGGGGAGAAAGGAAGCAAGGCAGTGATTCTGTCTCTTATACACATCT	3	0	8	2	0
GCTCTTGCTGCATTTGCTCTGGGAACACAAACATCATCTCAACTACCTAAACTCAAACAACAGGTCCTTGAATTCAAACTTGTTTTGAAAAAAAATTATGATCGAGACACAACTTGAATCCTCTTATTACCCATCCATTTCTCTTTAGAAGTAATATATGAATAAAAACAAAATACTTGGAAATCTCCTAAGATTTTCTCACTGCTTGAAGTAGGAAGTCCCAATAGATAGTTCATTCCCGTTTGGTGAAGAAAGCAGCTAAAATGGAGGTTTGAGATGAATGCTTAGCAGCTGGAAGTTGCTGCATAGGGCGATAGCAGGAGAAAGGAAGCAAGGCAGTGATT	4	0	5	4	0
GCTCTTGCTGCATTTGCTCTCAGAGTGGTAGACAACATTGGGGAAGATTTAGGCTGATGCTAATTTTCTAATAGAAGCTAAACACAGTGGGCTTTCCACAGTGGGCAGGGGTGGGGGACATGATGTTTGGGATTGACTTTTGAATTTGGACTTAGCTTATAGAATTTAATTCATTCTACATGCAAGAAAAAACCCATGAGATCTTATGAACTGTACAGGAAAAAGAAAGAGAGAGAGAGAGATGGGGAGGAAGAGGAAGAAGGAGAGAGATGGAGAAGTGAAGAGATAGAGAAAGGAAGCAAGGCAGTGATT	0	9	0	3	0
GCTCTTGCTGCATTTGCTCTGCCATATGCCTAAGACTTCTACCCCCCCATTTCTATGAAGCAATATGAAGGACCAATTAACCATTTTAGTAACTTTAGTACATTCTCGTTTATGCTTTGTCTTATAATGTTATTTATTTGGCTATTGTTTCCTAGATATGTTAATAAACTCTCAAGAAACCATATTTTTGGGAACAGTAGACACTGGGGACTACAAGAGAGAGAAAGGAAGCAAGGCAGTGATTCTGTCTCTTATACACATCTCCGAGCCCACGAGACAG	0	0	12	0	0
GCTCTTGCTGCATTTGCTCTGCTGAGCAAAAGGAACCAACTCTAGGACACTTTTCATGAATTCTGATCAAATGCCCCACCCAGCGTAGCTACGGGGTCCTGCTGTGTTCTTACTGTTTAACCGTTTTGGAACTCTATAAGCTACAGAAGACATAGGAGAGAGGAGAGTGTTTTAGGGGGAATGGAGGGACCCGTCGCAGGGTTTGTGACTGGCCATGGTTAGAGACAAGGCTGAAAGGAAGCAAGGCAGTGATTCTGTCTCTTATACACATCTCCGAGCC	0	0	0	12	0
GCTCTTGCTGCATTTGCTCTGGAATTCTTCGATGTACATGCTTGGGAATCCAATCATGAGCAAAGGTGCTGCAGAAGTATTTTTATCTTAAGAGGCACTTAAGTAGAACATTCATTTTTCTGGGACTGGTTCTCTATTGCACCCGGCTGTCAGCGTTATTGTAATGCAAGTAAGTAATATTGCTTGAACGATTATTCATTGGTGTGAACTATTCTGTCTATATGGACTGCTTATTCAGAGAATCAACATAATGGGCATGATGGTGAGTTTTCTTGAATCAAAAAGAGAAAGGAAGCAAGGCAGTGATT	0	0	12	0	0
GCTCTTGCTGCATTTGCTCTGGAATTCTTGTAGAGATATTACTTGTCCTTCCAGGCTGTAAGTAATATGCAAGTAAGTAATATTGCTTGAACGATTATTCATTGGTGTGAACTATTCTGTCTATATGGACTGCTTATTCAGAGAATCAACATAATGGGCATGATGGTGAGTTTTCTTGAATCAAAAAGAGAAAGGAAGCAAGGCAGTGATTCTGTCTCTTATACACATCTCCGAGCCCACGAGACAGGCAGAAATCTCGTATGCCGTCTTCTGCTTGAAA	0	0	12	0	0
GCTCTTGCTGCATTTGCTCTGGAATTCTTGTAGAGATATTACTTGTCCTTCCAGGCTGTTCTTTCTGTAGCTCCCTTGTTTTCTTTTTGTGATCATGTTGCAGATGGCTATTCTGTCTATATGGACTGCTTATTCAGAGAATCAACATAATGGGCATGATGGTGAGTTTTCTTGAATCAAAAAGAGAAAGGAAGCAAGGCAGTGATTCTGTCTCTTATACACATCTCCGAGCCCACGAGACAGGCAGAAATCTCGTATGCCGTCTTCTGCTTGAAAAAAA	0	0	12	0	0
GCTCTTGCTGCATTTGCTCTGGAATTCTTGTAGAGATATTACTTGTCCTTCCAGGCTGTTCTTTCTGTAGCTCCCTTGTTTTCTTTTTGTGATCATGTTGCAGATGGCTGGGCAGTGCTCCCAAAATGAATATTTTGACAGTTTGTTGCATGCTTGCATACCTTGTCAACTTCGATGTTCTTCTAATACTCCTCCTTGCATTACTTGCATTACTTGCATTGTAATGCAAGTAAGTAATATTGCTTGAACGATTATTCATTGGTGTGAACTATTCTGTCTATATGGACTGCTTATTCAGAGAATCAACATAATGGGCATGATGGTGAGTTTTCTTGAATCAAAAAGAGAAAGGAAGCAAGGCAGTGATT	0	0	12	0	0
GCTCTTGCTGCATTTGCTCTGGAATTCTTGTAGAGATATTACTTGTCCTTCCAGGCTGTTCTTTCTGTAGCTCCCTTGTTTTCTTTTTGTGATCATGTTGCAGATGGCTGGGCAGTGCTCCCAAAATGAATATTTTGACAGTTTGTTGCATGCTTGCATACCTTGTCAACTTCGATGTTCTTCTAATACTGGACTCTGAACAGTCACTGACACATATCGGTTCCTCAGAAGATTCTGGGCATGTTGCAGTAGAAGTTACTAACATGTCAGCGTTATTGTAATGCAAGTAAGTAATATTGCTTGAACGATTATTCATTGGTGTGAACTATTCTGTCTATATGGACTGCTTATTCAGAGAATCAACATAATGGGCATGATGGTGAGTTTTCTTGAATCAAA…	0	0	12	0	0
GCTCTTGCTGCATTTGCTCTGGATAGTCTGGGCCAGGAGCTCAGGCCGTTTGCTCTGCACTGGTGCCAGCTGTGACCAAGTACTGACTGGGCTTTGCTAGCATCCCTGGGCCAGTGCTGTCTGCCCCAATCGGCCACAGCAGGTAGCATCAGCTTTTCCTGCACTGTGGTATGGAAAGTAACAAGGAGCTGCCACAGTGTCTCTCTTGAGCAGCCTGGGCCTGCATCTCAGCAGCACCATCTTGACGGTGAGATGCTACCTACCAAGGAAGCAAGGCAGTGATT	0	0	12	0	0
GCTCTTGCTGCATTTGCTCTTTTGAATGTATATTAACAATAATATTAAAAATATTTACTAAGCTTTTCCTATAAGTTGTATTCTGATAAACACATGCACGTGTTATTTCATGGAATACTCATAAGAGCCCTATGATACAGGATGTATTCTAATCAGTTTAGAGAGGAAGCAGTTAACAATTAGACAATTGCTTAAGGTCATCAGTCTAGTGTAGGAGCCATGGTTTTAATTCAGGTTTGTCTTATAAATCTCATGATTTTGTACTACTGTTGTTTGTTTACCATTTTTAATGAAAGGAGAACTTACTCTATACTTGGAGGAGAGAAAGGAAGCAAGGCAGTGATT	0	0	0	0	12
GCTCTTGCTGCATTTGCTGAGCCCTCAAAGTGTTGCCCATATTCTCCAACCTGTAGCCTCAGAGCAATCCTAATGGCTCTCAACTGAGCTAACTTCTGCTTTCTTTGTAGGAGCCTAGAGAACATCTGCATCCTTCTGTACATGTCCTGATCCCACGTTTACTCTATCCCTACATTCCAATTGGAGGCCAGTGTAAAGCTCTGTTTTCAGATTTCCCCTCGATGACTACCACTCTACCAGATGCCCTCCTGGGTTTGCAACCCAGAGAAAGGAAGCAAGGCAGTGATT	0	0	0	0	12
GCTCTTGCTGCATTTGCTGTTAAAGATCATGAATCTATATTTAATCCTAGCAGAAGGCAGCATTCAGGACATGCTACCTCAAAATATTGCACCTTAGCATGTTGAATATTTTAAGTTAAAGGAATTTCAGAAATGTCATGTGCAGGAAGGACTTTCTGACCTTTCCCAGAAACATGTCATAACACACTCATGTGAGAGGCACCCTTCCTGTACCTGGAGAAAGGAAGCAAGGCAGTGATTCTGTCTCTTATACACATCTCCGAGCCCACGAGACGGACTC	0	0	0	0	12
GCTCTTGCTGCATTTGCCAGGCTGGTCTCAAACTTTCAGCCTCCAGTGAACCTCCTACTTTGGCCTCCCAATGTGCTGGGATTACAGGCATGAGCCGCTGCACCCAGCCCTAACATACATTTTGCTGCAGGAAAATTTATAGAAATATTGCTTATCAAAATTACAGTTCAACTAATGATACGTTCAGTATTTGTCCAGATAACACGTACAGCTACAACTAAAAGACTTCACAGGAAGCAAGGCAGTGATTCTGTCTCTTATACACATCTCCGAGCCCACG	0	0	0	0	11
GCTCTTGCTGCATTTGCTCTAATTTGCTACTGCTCCTTCTGTGTGTGAGTGTTTATGCTTTTTTCTTTAGTTAAATGCCTTCAATTCAGAGATGCTACTTGTATTATAATATGAAGAAGATGAAGAATGCATTGCCAGAAGTAGATCAAAGTGGTTAATTGCAAACTAACTTCAGCATTTTGTCCCTGTTTGTAGAGAAAGGAAGCAAGGCAGTGATTCTGTCTCTTATACACATCTCCGAGCCCACGAGACCGTACTAGATCTCGTATGCCGTCTTCTG	0	11	0	0	0
GCTCTTGCTGCATTTGCTCTGCCATATGCCTAAGACTTCTACCCCCCCATTTCTATGAAGCAATATGAAGGACCAATTAACCATTTTAGTAACTTTAGTACATTCTCGTTTATGCTTTGTCTTATAATGTTATTTATTTGGCTATTGTTTCCTAGATATGTTAATAAACTCTCAAGAAACCATATTTTTGGGAACAGTAGACACTGGGGACTACAAGAGAGAGAAAGGAAGCAAGGCAGTGATTCTGTCTCTTATACACATCTCCGAGCCCACGAGACGG	0	0	0	0	11
GCTCTTGCTGCATTTGCTCTGGAATTCTTGTAGAGATATTACTTGTCCTTCCAGGCTGTTCTTTCTGTAGCTCCCTTGTTTTCTTTTTGTGATCATGTTGCAGATGGCTGGGCAGTGCTCCCAAAATGAATATTTTGACAGTTTGTTGCATGCTTGCATACCTTGTCAACTTCGATGTCAGCCAAAGAAACATGTCTGACATGTCAGCGTTATTGTAATGCAAGTAAGTAATATTGCTTGAACGATTATTCATTGGTGTGAACTATTCTGTCTATATGGACTGCTTATTCAGAGAATCAACATAATGGGCATGATGGTGAGTTTTCTTGAATCAAAAAGAGAAAGGAAGCAAGGCAGTGATT	0	0	11	0	0
GCTCTTGCTGCATTTGCTCTGGAATTCTTGTAGAGATATTACTTGTCCTTCCAGGCTGTTCTTTCTGTAGCTCCCTTGTTTTCTTTTTGTGATCATGTTGCAGATGGCTGGGCAGTGCTCCCAAAATGAATATTTTGACAGTTTGTTGCATGCTTGCATACCTTGTCAACTTCGATGTGTATTAGTTCACTTCGATGTCAGCGTTATTGTAATGCAAGTAAGTAATATTGCTTGAACGATTATTCATTGGTGTGAACTATTCTGTCTATATGGACTGCTTATTCAGAGAATCAACATAATGGGCATGATGGTGAGTTTTCTTGAATCAAAAAGAGAAAGGAAGCAAGGCAGTGATT	0	0	11	0	0
GCTCTTGCTGCATTTGCTCTGGAATTCTTGTAGAGATATTACTTGTCCTTCCAGGCTGTTCTTTCTGTAGCTCCCTTGTTTTCTTTTTGTGATCATGTTGCAGATGGCTGGGCAGTGCTCCCAAAATGAATATTTTGACAGTTTGTTGCATGCTTGCATACCTTGTCAACTTCGATGTTCTTCTAATACTCCTCAAGCAATATTACTTACTTGCATTACAATAACGCTAACATGTCAGCGTTATTGTAATGCAAGTAAGTAATATTGCTTGAACGATTATTCATTGGTGTGAACTATTCTGTCTATATGGACTGCTTATTCAGAGAATCAACATAATGGGCATGATGGTGAGTTTTCTTGAATCAAAAAGAGAAAGGAAGCAAGGCAGTGATT	0	0	11	0	0
GCTCTTGCTGCATTTGCTCTGGAATTCTTGTAGAGATATTACTTGTCCTTCCAGGCTGTTCTTTCTGTAGCTCCCTTGTTTTCTTTTTGTGATCATGTTGCAGATGGCTGGGCAGTGCTCCCAAAATGAATATTTTGACAGTTTGTTGCATGCTTGCATACCTTGTCAACTTCGATGTTCTTCTAATACTCTTATACGATTATACTTAATACGATTACTTATACTTAATACGATTATTCATTGTCTTATACTTAATACGATTATTCATTGGTGTGAACTATTCTGTCTATATGGACTGCTTATTCAGAGAATCAACATAATGGGCATGATGGTGAGTTTTCTTGAATCAAAAAGAGAAAGGAAGCAAGGCAGTGATT	0	0	11	0	0
GCTCTTGCTGCATTTGCTCTGGAATTCTTGTAGAGATATTACTTGTCCTTCCAGGCTGTTCTTTCTGTAGCTCCCTTGTTTTCTTTTTGTGATCATGTTGCAGATGGCTGGGCAGTGCTCCCAAAATGAATATTTTGACAGTTTGTTGCATGCTTGCATACCTTGTCAACTTCGTATTAGAAGACAATACGTGGGCTTGTCTTATTCATTGGTGTGAACTATTCTGTCTATATGGACTGCTTATTCAGAGAATCAACATAATGGGCATGATGGTGAGTTTTCTTGAATCAAAAAGAGAAAGGAAGCAAGGCAGTGATT	0	0	11	0	0
GCTCTTGCTGCATTTGCTCTGGGCCATAGCTTGAATAGCTTATGTGGCTATTTTCAAACTGATAACCAATAATTCAAGTTAGTTTTTGAACAGCAACAACAAAATGCAACTCCATTAAAGCCAAGGCCACAAGAACTTTCACAGCACTGTTATTAAAATATATATAATATATAATCATGTAATATTTACTGTGTCAAATATTAATTTTCAAGATTTTTTACATGTTTTTCTCATATATCAGGAAAGGAAGCAAGGCAGTGATTCTGTCTCTTATACACAT	0	4	0	7	0
GCTCTTGCTGCATTTGCTCTGGGTCTAGTGCCTGTTGGGGGCTGACCTGGGTAAGAGCTGTGAGGAAAAGTACACCAGGACTGGTAGAGAGTAATGGTGCAAATGACTTATTTTAGACAAGTTGGTCAGGGAGGATCTCTTTCTAAGTAGAGACCTGGAGGCAGGGAGGGAACCATCATCGAGTGATTTGCAAAAGACAGACGCCTGGCGGAGCAAGCACCAGGACTCTGAGATGAAGGGAGCCTTGGCAGGTCTGAAAAGGAACAAACAAAACAACTGTGGTGAGTGCGGCCAGAGAAAGGAAGCAAGGCAGTGATT	0	7	4	0	0
GCTCTTGCTGCATTTGCTCTTCGTTTTCTCTCTCATCTGCCACCATGTAAGACATGCCTCTTCCTCTTCACTATGATTTTAAGTTTCCTGAGGCCTCCCTAACCATGTGGAACTGTGAGACAATTAAAACTCTCTTCTTTGTAAATTACCCAGTCTCAGGTAATATCTTCATAGCAGTGTGAAAACAGACTCATACAAGGAAGAATACAGCAATTGTGAGGCACTGAACTCAGTGCTGTCCTGTTAGAGGAGAAAGGAAGCAAGGCAGTGATTCTGTCTC	0	0	0	0	11
GCTCTTGCTGCATTTGCTCTGAAAACCTGAGCTCCAGCTAATCTCAGTATTTAAGTGGCGTGTGTTTAATTAGCTTATTTTACACCTGAGATTATCTCAGCGACTGCCTCCAAAATGAAATCGTTGATATGGAAAAGAATAGTCTTTTTAAAGAAAAACTAAAAAGAGAACTCTTCAGAATATCAGCTGTCAAGTCTGGCTATTTTACCCATCTCCTCCGTGGGATAGAGAAAGGAAGCAAGGCAGTGATTCTGTCTCTTATACACATCTCCGAGCCCAC	0	10	0	0	0
GCTCTTGCTGCATTTGCTCTGGAATTCTTGTAGAGATATTACTTGTCCTTCCAGGCTGTTCTTTCTGTAGCTCCCTTGTTTTCTTTTTGTGATCATGTTGCAGATGGCTGGGCAGTGCTCCCAAAATGAATATTTTGACAGTTTGTTGCATACCTCTGCTTCCTGGGTTCAAACAATTCCCCTGTCTCAGCCTCCTGAGTAGCTGGGACTACAGTCGCATGCCACCATGCTCAGCTAGTTTTGGTATTTTTACTACAGATGGGGTTTCACCATATTGGTCAGGCTGGTCTCGGACTCCTGACCTCAGGTGATGTCTATATGGACTGCTTATTCAGAGAATCAACATAATGGGCATGATGGTGAGTTTTCTTGAATCAAAAAGAGAAAGGAAGCAAGGCA…	0	0	10	0	0
GCTCTTGCTGCATTTGCTCTGGAATTCTTGTAGAGATATTACTTGTCCTTCCAGGCTGTTCTTTCTGTAGCTCCCTTGTTTTCTTTTTGTGATCATGTTGCAGATGGCTGGGCAGTGCTCCCAAAATGAATATTTTGACAGTTTGTTGCATGCTTGCATACCTTGTCAACTTCGATGTTATCCACAATGGATATGAGGTTGAAATAGAATTCAGTGAAAAATAAAAAGTCTAGCAAAATTCATAGAGTTAGGCATGTCAGCGTTATTGTAATGCAAGTAAGTAATATTGCTTGAACGATTATTCATTGGTGTGAACTATTCTGTCTATATGGACTGCTTATTCAGAGAATCAACATAATGGGCATGATGGTGAGTTTTCTTGAATCAAAAAGAGAAAGG…	0	0	10	0	0
GCTCTTGCTGCATTTGCTCTGGAATTCTTGTAGAGATATTACTTGTCCTTCCAGGCTGTTCTTTCTGTAGCTCCCTTGTTTTCTTTTTGTGATCATGTTGCAGATGGCTGGGCAGTGCTCCCAAAATGAATATTTTGACAGTTTGTTGCATGCTTGCATACCTTGTCAACTTCGATGTTCTTCTAATACTGAATTATGGATTGTTTTGATAGCAAAATAATCAAGTATGGATTATTTCCATTCAATCACCTTAATTAATGAACATTGACTTTTAACATGTCAGCGTTATTGTAATGCAAGTAAGTAATATTGCTTGAACGATTATTCATTGGTGTGAACTATTCTGTCTATATGGACTGCTTATTCAGAGAATCAACATAATGGGCATGATGGTGAGTT…	0	0	10	0	0
GCTCTTGCTGCATTTGCTCTGGAGATGGCCAGTTCATTTACTGACTACTCTCTGCACCTGGGAGTGCTCTGTGGCAATCGGAAAAGAGCTACTGAAGGAGAGGAAAAATACCAACTGATGGAAGACCCACCTGCCGAGGCCTCTGCTAGGTATCTGCAGAGTGTCCCATTTAATTTCTTACCTAGTCACTCAACAACCACGGGACAAAGAGGGGACCAACAGCCAGGAGCTTTTATTTATTGTTTTGAGATATACTTTAACCAGGTTTTCAGACCCCATCTAAGCAGGGGTGTATTAGTCCGTTTTCATACTGTTATAAAGAACTGCCTGAGTCTGAGTGATTTATAAAGGAAAGAGGTTTAACTGAGTCACAGTTCAGCATGGCTGGGGAGGCCTCGG…	0	0	3	5	2
GCTCTTGCTGCATTTGCTCTGGTAGAAGTGCCTGGTGCTAGGCAAGCCCCACGGTGAGACCCCACAGCCGGTCACTGCCCGCAAGCGGTGGCCCCAGAATCAGACCAAGCAGGAGCCGGCTGTCTCCGGGGCTCCTTTTCTTCCCGCTGTTAGAATACAACTGCATTTTTCTGGTTTAAAGGTTTCTCATCCATTCTAGAACATCAGGAAAGCACAGAGAAAGGAAGCAAGGCAGTGATTCTGTCTCTTATACACATCTCCGAGCCCACGAGACCGTACT	0	10	0	0	0
GCTCTTGCTGCATTTGCCTCCCAGGGCAGCCCAGGTGTAAGCTATACAGCTTGGTGGAATGTCTCCATGGCTTCTAGGGGATGGCCCAAGAGAGTTCCAAACACATCATATTCCAGTGAATGGGACTGGTCAGCCCACAGCCACATGGCCATGTCCAGCTGCAAGGGAGGCTGGGAAATGTAATATTCTGCAGGCCACCCATGTGCTCAGATAAAAATAAAGAGAATATTATTCAAGAGAAAGGAAGCAAGGCAGTGATTCTGTCTCTTATACACATCTC	0	9	0	0	0
GCTCTTGCTGCATTTGCTCTGGAATTCTTGTAGAGATATTACTTGTCCTTCCAGGCTGTTCTTTCTGTAGCTCCCTTGTTTTCTTTTTGTGATCATGTTGCAGATGGCTGGGCAGTGCTCCCAAAATGAATATTTTGACAGTTTGTTGCATGCTTGCATACCTTGTCAACTTCGACAGCGTTATTGGTGTGAACTATTCTGTCTATATGGACTGCTTATTCAGAGAATCAACATAATGGGCATGATGGTGAGTTTTCTTGAATCAAAAAGAGAAAGGAAGCAAGGCAGTGATT	0	0	9	0	0
GCTCTTGCTGCATTTGCTCTGGAATTCTTGTAGAGATATTACTTGTCCTTCCAGGCTGTTCTTTCTGTAGCTCCCTTGTTTTCTTTTTGTGATCATGTTGCAGATGGCTGGGCAGTGCTCCCAAAATGAATATTTTGACAGTTTGTTGCATGCTTGCATACCTTGTCAACTTCGATGTTCTTAGAGAGTGAACACTACTAAGATTGGAAAAACAGCGTTATTGTAATGCAAGTAAGTAATATTGCTTGAACGATTATTCATTGGTGTGAACTATTCTGTCTATATGGACTGCTTATTCAGAGAATCAACATAATGGGCATGATGGTGAGTTTTCTTGAATCAAAAAGAGAAAGGAAGCAAGGCAGTGATT	0	0	9	0	0
GCTCTTGCTGCATTTGCTCTGGAATTCTTGTAGAGATATTACTTGTCCTTCCAGGCTGTTCTTTCTGTAGCTCCCTTGTTTTCTTTTTGTGATCATGTTGCAGATGGCTGGGCAGTGCTCCCAAAATGAATATTTTGACAGTTTGTTGCATGCTTGCATACCTTGTCAACTTCGATGTTCTTCTAATACATTAGAAGAACAACTTCGATGTTCTTCTAATAACGCTAACATGTCAGCGTTATTGTAATGCAAGTAAGTAATATTGCTTGAACGATTATTCATTGGTGTGAACTATTCTGTCTATATGGACTGCTTATTCAGAGAATCAACATAATGGGCATGATGGTGAGTTTTCTTGAATCAAAAAGAGAAAGGAAGCAAGGCAGTGATT	0	0	9	0	0
GCTCTTGCTGCATTTGCTCTGGAATTCTTGTAGAGATATTACTTGTCCTTCCAGGCTGTTCTTTCTGTAGCTCCCTTGTTTTCTTTTTGTGATCATGTTGCAGATGGCTGGGCAGTGCTCCCAAAATGAATATTTTGACAGTTTGTTGCATGCTTGCATACCTTGTCAACTTCGATGTTCTTCTAATTCTGCCAGGAACGAAGTCAGGAGACTGCAAGGGAAAATCTGATGCCAAGAAGAGGGGAAAATCCTTCTCGAACTGTAATGCAAGTAAGTAATATTGCTTGAACGATTATTCATTGGTGTGAACTATTCTGTCTATATGGACTGCTTATTCAGAGAATCAACATAATGGGCATGATGGTGAGTTTTCTTGAATCAAAAAGAGAAAGGAAGCAA…	0	0	9	0	0
GCTCTTGCTGCATTTGCTCTGGAATTCTTGTAGAGATATTACTTGTCCTTCCAGGCTGTTCTTTCTGTAGCTCCCTTGTTTTCTTTTTGTGATCATGTTGCAGATGGCTGGGCAGTGCTCCCAAAATGAATATTTTGACAGTTTGTTGCATGCTTGCATACCTTGTCATGATGGTGAGTTTTCTTGAATCAAAAAGAGAAAGGAAGCAAGGCAGTGATTCTGTCTCTTATACACATCTCCGAGCCCACGAGACAGGCAGAAATCTCGTATGCCGTCTTCT	0	0	9	0	0
GCTCTTGCTGCATTTGCTCTGGAGCTGGTTAGTTCTGCTCAGCCCCCTAAAATCCCTTAAGAGAGGAGAACTCATCCTTTAGGGATAAAACAAACTTGCCCCTGGTCTAGAGGGAGCCCTTCCAAAATGGAGGAGGAGGCTCTGAAGGTTTTAGTTCAGGCCTTCTAGGGAGGACAGCATGAGCCAAGTTTTGGCCACCTGTAGACGTGCAGGGGACTCCTGTTCCCATGCACCATCTTATTCAGCCCTTATTATCACATCCCAATGGTGCAACCAGTTGGTCAAGAAGAAGAAAGAAAGATGAGGATAAGTCCTGGGGTACATGCCCAATGGGGAGTGGACACATAGGTACCAGCACAGGAGAGGAAGAGAGAAAGGAAGCAAGGCAGTGATT	0	3	0	6	0
GCTCTTGCTGCATTTGCTCTGGATAATGGGTTACCTGGGTGCTTCATGAAGAGAAAGCAGAGGTGCCAGGAGACAGGCCAGACATATGCAAAACGGAGGAAGCTAGTTAGGTTAGCTATATTTGATAATTTATCAGCCAAAGAATTGCAGATTTGTGGCTCCTTGTCTTAGTCCATTTTATGTTGCTATAAAGGAATACCTAAGACTGGGTAATTTATAAAGAAGAGATATTTAATTTGGTTCATGGTTCTGCAGGCTGTGCAAGGAGCGTGGTGCTAGCATCTGCTTTTGGTGAGGGCCTCTGGCTGCCTCCGCTCAGGGCAGAGGTGAAAGGGAGCTGGTGTGTACAGAGACCACATGGAAAGAAAGGAAGCAAGGCAGTGATT	3	0	6	0	0
GCTCTTGCTGCATTTGCTCTGGATTTGAAGAGTGAATTTTTAAGGAGGTTCAATAGTCTCTCTGTCTTTGTTTAGTGTTACTATAAAGAAATACCTGAGGATGAGTAATTTATAGAGAATAGTTTATTTAGCTCACGGTTCTGCATACTGTCCAAGAAGATGGTGGCAGCCTCTGCTTCTGGTAAGGGCATCAGTCTGCTTTCACTCCTGATGGAGGGTGAAAGGAAGCTGGCATGTACAGAGATCACATGCCAAGAAAGGAAGCAAGGCAGTGATTCTG	0	9	0	0	0
GCTCTTGCTGCATTTGCTCTGGGTACAACAATTTTGGCACCCATTCAGGGAAAGTTTGCTCAATTTTAATTTTTCAGTCAGAATTGTGGAAACTGGACCAATTGAGATGTCTATGGTATTGGCTATTATTTGTGTTGTTGTTGTGAGTGGCGCAAGATCAGACATAATTAAATCCACACGTTTGTGTTTTTTCACAAAGTCAAATTTTTATTGATGTTATTTTTAATCACAAATACCTCAAGCTACATGGAGCTCCCAAGGAAGCAAGGCAGTGATTCTG	0	0	9	0	0
GCTCTTGCTGCATTTGCAACCATTATAAAGGATAAAAAACTTCAGAATAAATTATGGTTTTAACTGTTACTGTTGTATCAAACTACTCTTACTGAGGCTTGGTTATTGATTGGTTGTGTGGTATTGAAAAATCATGTTTTTCTCCCATTATGTTAAATGTAGTCAGATCTATTATTTGCCATGAAATTTGTTGATTTTCAAATGCATTATTTTTCCACATACAGCTGTAGCTTATTCCTTAGTATTCGTCTTCATCCTCAAGTATTAAGAATCAAGACTAATAGTTTAAGTAAACAGATTATTGGTAAGGTAGAGAAAGGAAGCAAGGCAGTGATT	0	0	0	0	8
GCTCTTGCTGCATTTGCTCTAATTTGCTACTGCTCCTTCTGTGTGTGAGTGTTTATGCTTTTTTCTTTAGTTAAATGCCTTCAATTCAGAGATGCTACTTGTATTATAATATGAAGAAGATGAAGAATGCATTGCCAGAAGTAGATCAAAGTGGTTAATTGCAAACTAACTTCAGCATTTTGTCCCTGTTTGTAGAGAAAGGAAGCAAGGCAGTGATTCTGTCTCTTATACACATCTCCGAGCCCACGAGACTCCTGAGCATCTCGTATGCCGTCTTCTG	0	0	0	8	0
GCTCTTGCTGCATTTGCTCTGAAATAGTGAAACTTGGAAACAACCCCAATGCCCACCAATGGAGAAGCAGTTAAAAGAGTCATGGTGCATCCATAGACCTACAGCTCTTAAAAAAGGCATCTATGTGTGCTGATGGGGCACACGCACTAAGACACGTTTCTAAGTGAAAAAAATCAAGTTGAAGAATAGATACAGTATGATCCTATCTATTAGGCATGGTTTTTAGCATGTGAGTACATGTATGGTCAGGCCAGACTGTTGGCAGTGGGAATGGGACTGGGAAGCAAGGCAGTGATT	0	0	0	8	0
GCTCTTGCTGCATTTGCTCTGAAGCAGAAAGAAGAGGTGGTCACTTTTCAAATTGTTTATGCTTTTATACTTTTCAGATTATGAGGGGGAAATATTATAATGTGTCTACCTCTTCCCCTTGGCACATTTAGATTTAAAAGACAAAATATCAAGAAAGGAATTAATTTTGTAGAGAAATAATAAATAGAATTAGCAAAGAAGAACTTTCCAACAGCATGGTTTACTGAAGGAAACTGGGCAGTCCCTCTATCTGAGGATCTAGAAGAATAGGGTCAATTAGCATTTGTCTGCAGATTTTGAAGGCAGTGAAATGAATGAGAAGACTCTCCAAAGCTCTGTCTGCAGGCCAGACTCAGTGATATCAGAACGGGACATAGAGAAAGGAAGCAAGGCAGTGATT	0	0	0	8	0
GCTCTTGCTGCATTTGCTCTGCACAGAGCTCTCCCTTTCAGCTGCTGCCAGGCCCTCGGAGACCCAGGTAGAGGTTCCAGGAAAGTCGGTGGGCATGGGGCCAGAGACAGGACAGGTTCTCAAGAAACAGTACCAGCTTTAGTCCCTCCATGAGGGTAAAATGGAGAAATAATTCAAGAGTGCCCAAACCCACTCCTTTCTTGTGTTCTTGTTTTCTACTAAGAAAAAGGAAAGAAAGGAAAGAGAGAAAAAAAGAAGGAAGGAAGGAAGAGAGAGAGACAGAGAAAAAAGAGAGAGAGAGAAAGGAAGCAAGGCAGTGATT	0	3	0	5	0
GCTCTTGCTGCATTTGCTCTGGAATTCTTGTAGAGATATTACTTGTCCTTCCAGGCTGTTCTTTCTGTAGCTCCCTTGTTTTCTTTTTGTGATCATGTTGCAGATGGCTGGGCAGTGCTCCCAAAATGAATATTTTGACAGTTTGTTGCATGCTTGCATACCTTGTCAACTTCGATGTTCTTCTAAAAAAAGGTGATGGATTGAGTGTGAACACAAGTGTGACACATTCACAACGTTCTTTTGTTTTGTTTTGTTTTGTTTTGTTATTGTAATGCAAGTAAGTAATATTGCTTGAACGATTATTCATTGGTGTGAACTATTCTGTCTATATGGACTGCTTATTCAGAGAATCAACATAATGGGCATGATGGTGAGTTTTCTTGAATCAAAAAGAGAAAG…	0	0	8	0	0
GCTCTTGCTGCATTTGCTCTGGGTCTAGTGCCTGTTGGGGGCTGACCTGGGTAAGAGCTGTGAGGAAAAGTACACCAGGACTGGTAGAGAGTAATGGTGCAAATGACTTATTTTAGACAAGTTGGTCAGGGAGGATCTCTTTCTAAGTAGAGACCTGGAGGCAGGGAGGGAATCATCATCGAGTGATTTGCAAAAGACAGACGCCTGGCGGAGCAAGCACCAGGACTCTGAGATGAAGGGAGGCTTGGCAGGTCTGAAAAGGAACAAACAAAACAACTGTGGTGAGTGCGGCCAGAGAAAGGAAGCAAGGCAGTGATT	0	0	0	8	0
GCTCTTGCTGCATTTGCTCTGGTTAAAGAAGAGGTAAGTGATTCCAGAAACTCAACTCCTGCTCTCCTCCATCCCTGTGCTTAGCTCTTCTACAGACTAGTTTGAGACAGGGTCTCCCTCTGTCGCTCAGGCTGGAGTGCAGTGTCAAGATCAGAGCTAGCTGTAACCCAGAAATCCTGGCTTCAAGCGATCCTCTTGCCTCTCAAAGCGCTGGAATTACAGGTGTGAGCTACCAAGCCCTGCCCTCCAGACCATTTTTGGAGGAGGAAGCAAGGCAGTGATT	0	0	0	8	0
GCTCTTGCTGCATTTGCAAGAGGAGGATAATTAATAGGCATGCATCAATGGAATTTTGGAAGCCTATCTTTTCCAGTGTGGAGGGCAAGAGTCGGTGGGAGAAACTCAAAAAAGAGTACAAGAAAATAATGATATCTGCAGTAAATTCTAAAGTATGAGGGGGTAAAATTGTCCAGTTGTAGGGATAGAAAAGGAATTTTAGAGTAGTTAGGTAAAAGTAAAATCACAGAGAAAGGAAGCAAGGCAGTGATTCTGTCTCTTATACACATCTCCGAGCCCA	7	0	0	0	0
GCTCTTGCTGCATTTGCAAGATGCTGTCTCTTGAGAGTAGTCCCTCAGGATCATTTTTGAGAATATGTTGTATCAGCAAAGCAGAAGTGATCTGCACTCAAAGATTTTATATAATAACTATCAAAACCTTAGATAATGCAGAAACAATGGCAAGATATACTTTCTATCTATATAACTAGATAACATCCCTCCATATTTTAATCTCCTCTGGCACACTAAAAGAAAAAGAGAAAGGTAACAAGGATGGAATTGGAAAGAGAAAGGAAGCAAGGCAGTGATT	2	0	0	5	0
GCTCTTGCTGCATTTGCAAGTATAATAACAAATTCCATGCAACTTTGCCTTTCCATATTGTCTGACAAGAGGCCATTATTGTTTTAAATTTGTACTTACATACTGTAATATTTGCATTTTGCATTTAATCACTGTCACATTTTAGTGACGGGAAGTGGAGCTGGGGACAACAATTGATATTATGTATCTCGACCTGAAATAGTACCCGCAGATGGGATGTTGCCTGGACCCATATAGCCTTCAGTGATTTATAACTCAATGATCATAATGTGTCTGTTGACCTTCCAGACAGTTCAGTAATCATTGTTTTGTACCTAACTTGCTTGAAATCTAAAACTACTTCATCCAAGCAAAAGGAAGCAAGGCAGTGATT	0	0	7	0	0
GCTCTTGCTGCATTTGCTCCATTATTCTGCTCCCTCCTTCCCCCAAATCAGACCCTAGTCTCCATCTGAGCCACCTCTGAGATTCCTACCCTCACCCTCCTAGTCTATTGGCAAAACTGAGCTGACAAAACAATGAACAGGAAACACTTGCTGTCCACATCCACTGACTCCCGAGGACCACTCCGAGTTAGGACCTTTATGTGGCTGCTGTGTCATCCAACAGACATTTTCTCTACTGACTGAGCCAAGTTCCAGGTACATGCTGGTGACTGCTCACAGAGTTTTACAGTCTGGGAGTGAACCGGGAGTACAAACAGCAATTCCTGTGTGAGGTGGGCACAGAGAATCTGCGAAGATTAGAGGGATCCTGCCAAATGGGCCAGAAAGGAAGCAAGGCAG…	0	0	0	7	0
GCTCTTGCTGCATTTGCTCCCGAGCTATTTTCAGGTTGGCACGTACTTGGACTTTAGGCCCTCCTGCCCATAGGGCTGCAGCAGGTACTGGTGAACCAGCTTGTCTCTGAGAGTCCCAGCCAGCTTGATTTTCTTTCTTGATCGATGCAAGTTGATGATAAAAAGTGTAATGGACCCACGAACGTAGTTGTGGCTGAGATCCAGAGAAAGAGAGAAGTGAAAGATGGAAACAAAGTGGTCAGTTAGATGCTTCTAAATAATTTATAGACTGTACAAAATATGAACAGCCCTGAAAATGGCACTTAAAAACTTGGCCACCATAGACCCTAAAAGAAAGGAAGCAAGGCAGTGATT	0	0	0	7	0
GCTCTTGCTGCATTTGCTCTGCTTTCAGGAGGGGATTGTACTATATCTGTGGCTGAGTACCTAGGTGATATGACTCCCACGTGGTTTCTGCCCTCAGGGAAGATTTTGACATACCCTTGCCAAAAACCTACTTGATGTGACTTTCCTGGTTGCTCCCTAGCCACAGGTAGAATTGTGACATATATTTTGGCCAGCTACCAGGTGCATTGGTTACCTCATACCTCAAACCAGCTAATAGAAGAGACATTACCTCCGATAGCTAGACTTAGGAAAATGAGTAAGATCATGGGTCTCCTCTTTGTGTAAAGGAAGCAAGGCAGTGATT	0	0	7	0	0
GCTCTTGCTGCATTTGCTCTGGAATTCTTGTAGAGATATTACTTGTCCTTCCAGGCTGTTCTTTCTGTAGCTCCCTTGTTTTCTTTTTGTGATCATGTTGCAGATGGCTGGGCAGTGCTCCCAAAATGAATATTTTGACAGTTCTAATACTTCTAATACTTCTAATAACATGTCAGCGTTATTGTAATGCAAGTAAGTAATATTGCTTGAACGATTATTCATTGGTGTGAACTATTCTGTCTATATGGACTGCTTATTCAGAGAATCAACATAATGGGCATGATGGTGAGTTTTCTTGAATCAAAAAGAGAAAGGAAGCAAGGCAGTGATT	0	0	7	0	0
GCTCTTGCTGCATTTGCTCTGGAATTCTTGTAGAGATATTACTTGTCCTTCCAGGCTGTTCTTTCTGTAGCTCCCTTGTTTTCTTTTTGTGATCATGTTGCAGATGGCTGGGCAGTGCTCCCAAAATGAATATTTTGACAGTTTCATTTTTTAGAGGTGGGGTCTTACTGTGTTGCCCAGGCTGCATTCAAACTCCTGGGCTCAAGCAATCCTCCCACGTTAGCCTACAGAGCAGCGTTATTGTAATGCAAGTAAGTAATATTGCTTGAACGATTATTCATTGGTGTGAACTATTCTGTCTATATGGACTGCTTATTCAGAGAATCAACATAATGGGCATGATGGTGAGTTTTCTTGAATCAAAAAGAGAAAGGAAGCAAGGCAGTGATT	0	0	7	0	0
GCTCTTGCTGCATTTGCTCTGGAATTCTTGTAGAGATATTACTTGTCCTTCCAGGCTGTTCTTTCTGTAGCTCCCTTGTTTTCTTTTTGTGATCATGTTGCAGATGGCTGGGCAGTGCTCCCAAAATGAATATTTTGACAGTTTGTTGCATGCTTGCATACCTTGTCAACTTCGATGTTCTTCTAATACTCTCTTTTTGATTCAAGAAAACTTTTTGATTCAAGCAATATTACTTACTTGCATTACAATAACGCTGACATGAACGATTATTCATTGGTGTGAACTATTCTGTCTATATGGACTGCTTATTCAGAGAATCAACATAATGGGCATGATGGTGAGTTTTCTTGAATCAAAAAGAGAAAGGAAGCAAGGCAGTGATT	0	0	7	0	0
GCTCTTGCTGCATTTGCTCTGGAGCAGAAGTCTGTCTGATATGTGTTACAATTAGCAAGACAGTTATAGTGGCTGGAACAGTCTCCTCTGAAGGCAGAGGAGAGGAGGAAGCAATGAGATGGGACGCAAGGTGGAGAAAGGGGTGCAAGTTGTCTGGGGCCTTGTAGACCATTGTAAAGATTTGCCTTTTATTCTGAAAAAGGAGCCTCTGGAGAGCTCTGAGCAGTTGGTTTTGTCCTCTAATTTATATTATAAAATACCTGCAAGGTTGAAAACAGGCAATAGGAAGCAAGGCAGTGATT	0	0	0	0	7
GCTCTTGCTGCATTTGCTCTGGGGCAGATCAGTCACTGCTGATGCGTCCCATGGTGCATCTCTCCTGATGATCTTGATGCTGTTGCAGGTGGCCCATGGCGCCCTCAGTGATGGTGCCATTGATGCTGTGGAGACACAGAAGGACCTCCTGGGAGCCAGTGGGCTCATGCTGCTGCTTCCCCCCAAAATGAAGAGTGAGGACATGGCAGAGGAGGACGTGTACTGGCTGTCGGCCTTGCTGCAGCTCAAGCAGCTCCTGCAGGCTAAGCCCTTCCAGCCTGCGCTTCCTCTGGTGGTTCTTGTGCCTAGCCCAGGAGGGGACGCCGTTGAGAAGGAAGCAAGGCAGTGATT	0	0	0	7	0
GCTCTTGCTGCATTTGCTCTGGTAGAAGTGCCTGGTGCTAGGCAAGCCCCACGGTGAGACCCCACAGCCGGTCACTGCCCGCAAGCGGTGGCCCCAGAATCAGACCAAGCAGGAGCCGGCTGTCTCCGGGGCTCCTTTTCTTCCCGCTGTTAGAATACAACTGCATTTTTCTGGTTTAAAGGTTTCTCATCCATTCTAGAACATCAGGAAAGCACAGAGAAAGGAAGCAAGGCAGTGATTCTGTCTCTTATACACATCTCCGAGCCCACGAGACTAAGGC	7	0	0	0	0
GCTCTTGCTGCATTTGCTCTTGCCCCCTGGGGTTTTACTCTCATTTAACTTTGACACATGTCTTCATTACCTCCTTGAGAGGAACTCCAGGGGCCTAGAAAGAACTGCTGAAAGTGGCTCATACAGTTTCTCAGAGGCAGTAAGAATTGGATGATGCAAATTTTAGAGGAGAGAGTTGTTATATCTTGAAGGAACACAGCTGTGAGACACTTTTGCTACTCACTGATGAGAAGGAAGCAAGGCAGTGATTCTGTCTCTTATACACATCTCCGAGCCCACG	7	0	0	0	0
GCTCTTGCTGCATTTGCTGTTAAAGATCATGAATCTATATTTAATCCTAGCAGAAGGCAGCATTCAGGACATGCTACCTCAAAATATTGCACCTTAGCATGTTGAATATTTTAAGTTAAAGGAATTTCAGAAATGTCATGTGCAGGAAGGACTTTCTGACCTTTCCCAGAAACATGTCATAACACACTCATGTGAGAGGCACCCTTCCTGTACCTGGAGAAAAGGAAGCAAGGCAGTGATTCTGTCTCTTATACACATCTCCGAGCCCACGAGACAGGCA	0	0	7	0	0
GCTCTTGCTGCATTTGCTCCACTTGGACAGGAAGTAGGAGAAGCCTGGGGTCCAACCTGAAGGAGGCCTAGAAATCAGAGAAAGTTGGTGAGAGAGTACAGCTTGCTTTTAATTCCCCTGTTCACAGGTTTTGGTATCAAGTCTGGAGCTGAAGCTAGGAGTCAGCCAGGGGATTACATACAGAATGAGACAAGAGACCAGGTTCATTATGAGGGAAGAGAAGAGAAAGGAAGCAAGGCAGTGATTCTGTCTCTTATACACATCTCCGAGCCCACGAGAC	6	0	0	0	0
GCTCTTGCTGCATTTGCTCCCATTATTTATACACTCCATGTCATCCATTTTTCACGAGAATAACTCTTAGGTCTTTTTATTCCTGGATTACTAGTACTTACTGTAATCTTTGAACAATATCAGTCATCCAGTGTCAGTTTAAATTGTCTAAATTTCAGGACAGTATTAAAGTATTCTTTTTAATTTGCAGTAATCTTGACTGACACTGCATGCAGAAATTTAGGAAAAATCTACCTCTTAGGCAAACTCTCCATTTCAAAAAGAAAGCTCTTGAGTGTACTTGCTTTCCCAGGCAGGCTACATCAGCTCCAAATGGCCATTAGGGAGCCTTCATATATATTCTTTGGAAGCAAGGCAGTGATT	0	0	6	0	0
GCTCTTGCTGCATTTGCTCTGGAATTCTTGTAGAGATATTACTTGTCCTTCCAGGCTGTTCTTTCTGTAGCTCCCTTGTTTTCTTTTTGTGATCATGTTGCAGATGGCTGGGCAGTGCTCCCAAAATGAATATTTTGACAGTTTGTTGCATGCTTGCATACCTTGTCAACTTCGATGTTCTTCTAATACATGTTAGAAAGGAAGCAAGGCAGTGATTCTGTCTCTTATACACATCTCCGAGCCCACGAGACAGGCAGAAATCTCGTATGCCGTCTTCTGC	0	0	6	0	0
GCTCTTGCTGCATTTGCTCTGGAATTCTTGTAGAGATATTACTTGTCCTTCCAGGCTGTTCTTTCTGTAGCTCCCTTGTTTTCTTTTTGTGATCATGTTGCAGATGGCTGGGCAGTGCTCCCAAAATGAATATTTTGACAGTTTGTTGCATGCTTGCATACCTTGTCAACTTCGATGTTCTTCTAGGCACATATATCTAAGTACCTGCATTAGTTGTTTCTCACATTGCTATAAAGATACTACCTAAGACTGGGTAGTTTATAAAGAAAGGAGGTTTAATTGACTCGCAGTTCCACATGGCTGGGGAGGGAATCAAAAAGAGAAAGGAAGCAAGGCAGTGATT	0	0	6	0	0
GCTCTTGCTGCATTTGCTCTGGTGAAAAATTTATTCCTCAACATTTATAAGGAATAGGATCTGGTTAAAATGTTAATTAAAAACTGAGTCTCCAAATAATCTCACGTTGGAAAATTAGGTTTTCTAATATGAATCTCTTATATTTGTGTAGGCTTTTCCTTTAAGAAAAAGTGCTTTCCATTCATATTTTTTCCTTTTGTTCTCTCCAGCTGTCCTTAAAGGAAGCAAGGCAGTGATTCTGTCTCTTATACACATCTCCGAGCCCACGAGACTAAGGCGA	6	0	0	0	0
GCTCTTGCTGCATTTGCTCTGTATCTGCCTTTGAATGCTAACTCTGAAGGAGTTTTGAGAACCTTGCATGAGGGTGTCATGGGAAGAACAGAAGAGTATTCACTAGAGGATGTACGAGCTTACAGGCCACAGTCTTCCCTGGCCTCGCTGCCTGCATCATGCATTTTTCTTAAGGCTAAGTCAATGGAATAAAGAGACACTCTCAGACCTAGGATGACAGCTCCTCCTCTCTCCTGTCCAGCTCCCAGCAGATGGAGAAAGGAAGCAAGGCAGTGATTCT	0	0	6	0	0
GCTCTTGCTGCATTTGCTCTGTTGTCTGTTTAATTTCAGTGATTCTAGTAGGTAAGTAGCAGTGTCTCATTGTGGTTTTAATTTGTACTTCTGTAAAGACTAATGGTGATGAGTATCTTTTCATGTGCTTATTTGCCATCCATACATCTTCCTTGGTGCAGCTGATGCTGGCAGCCAGCTGGGTGGGGAGTGGGGCTGGGGGCATCTCTGTTCTCAATACCTGTACTGCTTCAATGTAGTCTCCATGTTGGCTACTGTGGGCGTCTTCATAGCATGCTGGCTTGGTACCAAATGTTAGTGTCCCAGTTGAGAAAGGAAGCAAGGCAGTGATT	2	0	4	0	0
GCTCTTGCTGCATTTGCTCTCTGAAAACCCCCCATGCTGCACAGTTCTGAGCTGCAGGGATACAGTCAGCATACTGGCTCCCTTTGTTACTGACCTGGGAGTTTTTCTCAATACAGTGGAAAATTTTAAAAATCTCCTATTTGAAAAAGGTGAAATAAGTTGTAAAAAGGCTTGTAGCTTGGCTTACAGCTATAGACTAATTATATTTCCAAATGCAGAGAAAGGAAGCAAGGCAGTGATTCTGTCTCTTATACACATCTCCGAGCCCACGAGACGGACT	0	0	0	0	5
GCTCTTGCTGCATTTGCTCTGCAAAGTTTTGTTTTCCCTGTACTTCCTAAGTGTCTTGTTTTGTTTGCTTGGTTTTCATGTTTTTATTAAGAATTCAACCTCAAACTACTTTCCATTTGTCCGAATCTCCTGTCAAGACATTCAGCCACCAGTCCTGCTATCCTGAAGGCGTCTCCCAGGTCCTCCTACCCCACTCCATCTGAGGGTCACCCTCTAGGCCAAGTGAGCAGCTAGATTCCGAGATGGCCGTTCACTACTGTGACACGCATTGTCCTCCTCTCACTTCTTTCTGTATTCCATAGCTTCACTTTCTTGGTTTGGTGGAGCACATTTCAGTGTCTGTCTGAGAAAGGAAGCAAGGCAGTGATT	0	0	0	0	5
GCTCTTGCTGCATTTGCTCTGGAATTCTTGTAGAGATATTACTTGTCCTTCCAGGCTGTTCTTTCTGTAGCTCCCTTGTTTTCTTTTTGTGATCATGTTGCAGATGGCTGGGCAGTGCTCCCAAAATGAATATTTTGACAGTTTGTTGCATGCTTGCATACCTTGTCAACTTCGATGTGATATGCCCTGATATTTACACCCTGTCTCTTACCCCATCCAAGACTCAAACTTAGAAACTTGAATTAGATGTGGTATTCAAATCCTTAGCTGCCGCGAAGACACAGACGGCCCCCGTAAGATTACAGGAGAGCGCCACGGCGCCCAGCTTACACCAGACTACTTTTCTTGAATCAAAAAGAGAAAGGAAGCAAGGCAGTGATT	0	0	5	0	0
GCTCTTGCTGCATTTGCTCTGGAATTCTTGTAGAGATATTACTTGTCCTTCCAGGCTGTTCTTTCTGTAGCTCCCTTGTTTTCTTTTTGTGATCATGTTGCAGATGGCTGGGCAGTGCTCCCAAAATGAATATTTTGACAGTTTGTTGCATGCTTGCATACCTTGTCAACTTCGATGTTCTTCTAACATCTAAAGAGAAAGGAAGCAAGGCAGTGATTCTGTCTCTTATACACATCTCCGAGCCCACGAGACAGGCAGAAATCTCGTATGCCGTCTTCTG	0	0	5	0	0
GCTCTTGCTGCATTTGCTCTGGAATTCTTGTAGAGATATTACTTGTCCTTCCAGGCTGTTCTTTCTGTAGCTCCCTTGTTTTCTTTTTGTGATCATGTTGCAGATGGCTGGGCAGTGCTCCCAAAATGAATATTTTGACAGTTTGTTGCATGCTTGCATACCTTGTCAACTTCGATGTTCTTCTAATACTCCTCCTTACAAGTATAAATATTTTAATAAAAGCTCTCAAAGGATATATACATATGTGTAACAATCATTTTGGGGGTGTTAGCGTTATTGTAATGCAAGTAAGTAATATTGCTTGAACGATTATTCATTGGTGTGAACTATTCTGTCTATATGGACTGCTTATTCAGAGAATCAACATAATGGGCATGATGGTGAGTTTTCTTGAATCAA…	0	0	5	0	0
GCTCTTGCTGCATTTGCTCTGGAGTCAGTACAGCACTTCAGCTGCCAGTCACAGAAAAAGTAGGTCCCAGGAAAGGGGTCTGCAGGCTAAGGAGGCTCACATTTATAAAACTCAGCTCACCCAGTGTAATTAGGGCGAAACTCACATAGGACCTCAGGGAAGTATCTTCAGTGAGATTAAAGAATTGCAGTGAGGAAATGCAATAAAGTCATATGACATCTTAAGTAAAAGTGAGAAAGGAAGCAAGGCAGTGATTCTGTCTCTTATACACATCTCCGAG	0	0	0	0	5
GCTCTTGCTGCATTTGCTCTGGATTAGGCTTTGATTTAAGGGAACATTGTGGCTGGACTAATCTATCTAAGCTACCAAAACTTTCTCCATATCAGCATAAGGCTGTTTTGCTTTCTTACCATTCATGTGTTTGCTGGAGCAGCACTTTGAATTTATTTCAAGAACTTTTTCTTTTCATTCACAACTTGGCTGTTTTGGGCAAGAGACATAGTTTTCAGCATATCTAAAGCTTTTGACATGCCTTCTTCACTAAGTTTAATCATTTCTAGCTTTTGATGAAAAGTGAGTGACGTGCCACTCTTCCTTTCACTTGAACACTTAGAGGCCATTGTAGGGCTATTAGCCTAATTTCAGGGAATAGGGAGGCCTGAGGAAAGGAAGCAAGGCAGTGATT	0	0	0	0	5
GCTCTTGCTGCATTTGCTCTGGGAGTGGAGAACTGTTATCTGAAGTTTAACAAGCTCTGAAGGTGATTCTGATGCACACTTAAGTTTGAGAACTACTGAGAGCAGTCTCTGGTGTTTCCCATAGAAATTTGCACTTAAAGATAGCAACTTAGAAACTTTTCTGAAAATTTAAATGGTTTTAATAGAAAGAGAAAGGAAGCAAGGCAGTGATTCTGTCTCTTATACACATCTCCGAGCCCACGAGACTCCTGAGCATCTCGTATGCCGTCTTCTGCTTGAA	0	0	0	5	0
GCTCTTGCTGCATTTGCTCTGGTAGAAGTGCCTGGTGCTAGGCAAGCCCCACGGTGAGACCCCACAGCCGGTCACTGCCCGCAAGCGGTGGCCCCAGAATCAGACCAAGCAGGAGCCGGCTGTCTCCGGGGCTCCTTTTCTTCCCGCTGTTAGAATACAACTGCATTTTTCTGGTTTAAAGGTTTCTCATCCATTCTAGAACATCAGGAAAGCACAGAGAAAGGAAGCAAGGCAGTGATTCTGTCTCTTATACACATCTCCGAGCCCACGAGACGGACTC	0	0	0	0	5
GCTCTTGCTGCATTTGCTCTTGGATATATATAAATAGAAAAATATGTCAACACTAAGTATCATAGTTACATATTATGTCCAATATATTGATATATATGTAAATATATATAACTAGAAACGAATATACTGAAATATAAACAGGTGTTAGCTCTGTGGGTGTCTTAGTCCATTTTGTGTCTCTATAAGAAATACCTAAGGCTGTTTAATTTATAAAGAAAAAGGGCTTATTGGGCCACAACTCTGCTGGCTGGAAGTTTTGAGACTGGGTATCTGGTGAGGGCCTCAGGCTGCTTCCACTCATGGCAGAAGAAGGGGAGCTGGCATCTACAGAGATCACACAGTGAGAAAGGAAGCAAGGCAGTGATT	0	0	0	5	0
GCTCTTGCTGCATTGCGGAACCGGGCAGTGTGCAAAGTGGACACTCAGGAAAGAACCTGAGGGTTGAACTATGGATATGATGGAGAAAATTCACCCCTAACATGAGTGCAGACACTCTAGCTACAATAACAAGCGAAGGTGGAGAAGGAAGCACAGAGGCAAGCAGCTGGGGAGATGTGGGGGTGGGATCCAGGGAAGGTTCTCTCTTTATTGCATCTATTTTCAAATTGAAGTAGGAAGCAAGGCAGTGATTCTGTCTCTTATACACATCTCCGAGCCC	0	0	4	0	0
GCTCTTGCTGCATTTGCTACAAGCTGAATGAAGACCCCTTGGGCCTTGAGTGAACATTGGCAGTAGCCAGGCAGTACTCGCTGTGGGCCTCGGGCAGTGGTGGCCACAGGGAGAGACTCCTCTGCTTGAGGAAAGGGGAGGGGGAAGACTGGGGAGAACTTTGTCTTGCAGCTTGGGTGGCAGCTCAGTAACAGTATAATAGAGCACCAGATAGATTCTTAAGGTTCCCAATTTCAGGTCCTGGCTGCTGGATGGCATTTCTGAACCCACCTGGGTCTGAGGGGGAACTCTCCACCATGAAAGGAAGCAAGGCAGTGATT	0	4	0	0	0
GCTCTTGCTGCATTTGCTCTGAGTCTGTGAGGAGGAAGTCTTTAGGAGAAGCAGGGATTATCAGAACAATTTACAGTTGTGCTTTAATGGACAAAACCAAAACATGATTACAATTTGACAATTTTGTTTATATATAGTGCTTAGTATATTTATATAAACTCTCTAGAGCTGCACTATCTAAAATAGCACTAGAGACACGTGGTTATATTAGTTGGCTTGGACTGCCACAACAAAATACAATAGACTCGATGTCTTGAAACAACAGCAATTTATTTTTTCACAGCTCTGGAAGCTGGGAAGTCCAAGATCAAGGTGCTAGATGACTTGGATCCCTGGTAAGGGCTCTATTCCTGGCTTGCAGATGGCCACCTTCTCTCTGTGTCCTCACATAGCACAGAG…	0	0	0	0	4
GCTCTTGCTGCATTTGCTCTGGAACCCAACGATGGGGTGCGTGTGAACGGCAAGGGCAGAATTTATGTGGCGGTGACTCACACTTAACCCAGAAGGCCCCTGGACCCCAGAAAGGCAAAACCGGAGTTTGAGAAATAAAAGAAATTTAGGGAATGATTTCAGAACCTAAGAATGAACCCTAACTGCTGGAGACAGAGCAGTGAATTGAATTTGCCCTTGGAAACCTGGTTTTGCCTTTGTCAGAAGTCAGGATTGGTGGGCAATTGAAATCATCTGAAGGAGAAAGGAAGCAAGGCAGTGATT	4	0	0	0	0
GCTCTTGCTGCATTTGCTCTGGAAGGGCAAGACTTACCGTGTTGCACTTGCCTTTTGGAAGCTGCTGGAGTCAGCTTAGGCTCTGTATTAGTCCATTCTTGTATTGCTATAAAGAACGACCTGAGACTGTGTAATTTATAAAGAAATGAGGTTTAATTGACTCACAGTTCTGCAGGCTGTACAGGAAGCGTGGTGCGGAGGCCTCAGGAAACTTACATCATGGCAGAAGGCGGAGGGGAAGCAAACACGTTTTACCACGGCAGACCAGGAGAGAAAGGAAGCAAGGCAGTGATT	2	0	2	0	0
GCTCTTGCTGCATTTGCTCTGGAATTCTTGTAGAGATATTACTTGTCCTTCCAGGCTGTTCTTTCTGTAGCTCCCTTGTTTTCTTTTTGTGATCATGTTGCAGATGGCTGGGCAGTGCTCCCAAAATGAATATTTTGACAGTTTGTTGCATGCTTGCATCCGCTTGGAAATACTACAAAAACAGTGTTTCAAAACTGCTCTATCAAAAGGAAGGATCCACACTGTGAGTTGAATTCACACATCACAAAGAAGTCTCTGAGAATTCTTCTGTCTGGGTTTGCAAGTAAGTAATATTGCTTGAACGATTATTCATTGGTGTGAACTATTCTGTCTATATGGACTGCTTATTCAGAGAATCAACATAATGGGCATGATGGTGAGTTTTCTTGAATCAAAAAG…	0	0	4	0	0
GCTCTTGCTGCATTTGCTCTGGAGGGCCTAAAAGGCTTCATTTCCCAGAAACCTGATTTTGTGTCTTGGGCCAGATCTTTAGGGGGCTCTCCATTTGCCTGATATACATTAACTCCTTTGTATTAAGGCTCTGCTGTCCCTTTGTGAAACTAGACTCCTTCACCTGCTGATTGCAGCTGATGGGTTTGCCCTTTCTAACTTTGTAACCAAGACATCCTCCATGGAAAGCTACAAATATTGGTCTGGAGTCCCTAGAGAAGAGCTGGTTTGCCTAGCATGTTACTACAGCTTCAAGGAGAAAAGCCACAGAAAAGCAAGCACCACATTCGCCTGAGAAAGGAAGCAAGGCAGTGATT	0	0	4	0	0
GCTCTTGCTGCATTTGCTCTTTAGTAAATCATTCTTATATCCTCTCCCTCCTCTGACTCATTAACAGGGCAAGATTCTGGTAGTTGTTGGGTCATCCAGCTAGGGCTCATTCTTTCTTTTCACAGGAAGGTATCGAGGTTCCCATACTGGCCAATATCTCAATTGATGTAGGAAGCGTTAGAAAACAGTGGCTCATGCTCGCATAGGTCCCTAGTTTGGCACTGAATTTGCCCAACTCAGGAGATTATAGGGCCAGGCATGATGACTCACACCTGTAAGCCCAGCTCCTCAAGAGGCTGAGGTGGAAGGATCACTTGAGACCAGGAATTCAAGACCAACCTGGGCACATAGTGAGAACTTGTCTGGACGAAGAGAAAGGAAGCAAGGCAGTGATT	0	0	0	4	0
GCTCTTGCTGCATTTGCAAAGGCCTTGATGCAGGAATATTTAAGGCACAACAAGAAGATCACTGGGAAGGGAATGGAGTGAGCAAGGAGGAGACAGGTAGGAGATGGGATTCGAGATACCCAGGTCTTACATGGTGTAGGATTCTTTGACCATGGTAAGCCTTTAAGATGTCTTCCCAAGTGTGACAGAAAGCCAGTAGATGGTTTTGAAGCAGCTAGTGATATAATCTGATGTATTTATGGGTTATAAGGAAGCAAAAGTGGAAGCAGAGACACAGTTAGGGACAGGAGTAGTTTAAGTAAAAGATGATGTCGGCTTAAACCATGATAGTAGAAGTAGTTAGGTTTTTAAAGGTAGAGATGTTGGGATTTACATGTGTCATATATGTGGACTCCAAGA…	0	0	0	0	3
GCTCTTGCTGCATTTGCAGAGCCCTCAAAGTGTTGCCCATATTCTCCAACCTGTAGCCTCAGAGCAATCCTAATGGCTCTCAACTGAGCTAACTTCTGCTTTCTTTGTAGGAGCCTAGAGAACATCTGCATCCTTCTGTACATGTCCTGATCCCACGTTTACTCTATCCCTACATTCCAATTGGAGGCCAGTGTAAAGCTCTGTTTTCAGATTTCCCCTCGATGACTACCACTCTACCAGATGCCCTCCTGGGTTTGCAACCCAGAGAAAGGAAGCAAGGCAGTGATT	0	3	0	0	0
GCTCTTGCTGCATTTGCTCAGATGTTGCGTGCATCTCCTAGATGATGCCTTTTTGAGCAAATTTGCACCATGTCTTCTGGTAGCAGTAGCGTTAAGTGAAGGTTTTTTTCACTGTTAGTATATTTTTCTTTACCTTAACAGTTTTTTGGCTTTGCTGTTTTGGGTAAAATATTAATCTTTTTTTCTTTACATTAAACTCTTCTCAGAGTGCTACTAATACAAACTGGCATGAGATAGAGAAAGGAAGCAAGGCAGTGATTCTGTCTCTTATACACATCTC	0	0	0	0	3
GCTCTTGCTGCATTTGCTCTCTGAAAACCCCCCATGCTGCACAGTTCTGAGCTGCAGGGATACAGTCAGCATACTGGCTCCCTTTGTTACTGACCTGGGAGTTTTTCTCAATACAGTGGAAAATTTTAAAAATCTCCTATTTGAAAAAGGTGAAATAAGTTGTAAAAAGGCTTGTAGCTTGGCTTACAGCTATAGACTAATTATATTTCCAAATGCAGAGAAAGGAAGCAAGGCAGTGATTCTGTCTCTTATACACATCTCCGAGCCCACGAGACTCCTG	0	0	0	3	0
GCTCTTGCTGCATTTGCTCTGCCCAGTGGAAAAAAATTAAGCTGAAAGCTGAGTCATGCAAGAAACTGGCTCCTTTCGTTCCTAAGGAGAGCTACAGATGAAAGGTTAACGATCTGCACAGGTGACGGCCCCACGTTCACCTTATCTTACGTAAAGTGCTGACTTACCGAGCATGAGATGAACACAGAACTGACTCTTCCCCTACCTGGTCCCCTTCTTTGGCAACGTGTGGATGACCACACCTTCCCCCGTTCCCCTTCAGCCCACTCTTCCCCTTCAAATACTGAAGCCCTCAAAACCATTTTTAGAGAAAGGAAGCAAGGCAGTGATT	3	0	0	0	0
GCTCTTGCTGCATTTGCTCTGCTTGCTGCATTTGCTCTGGAATTCTTGTAGAGATATTACTTGTCCTTCCAGGCTGTTCTTTCTGTAGCTCCCTTGTTTTCTTTTTGTGATCATGTTGCAGATGGCTGGGCAGTGCTCCCAAAATGAATATTTTGACAGTTTGTTGCATGCTTGCATACCTTGTCAACTTCGATGTTCTTCTAATACATGTCAGCGTTATTGTAATGCAAGTAAGTAATATTGCTTGAACGATTATTCATTGGTGTGAACTATTCTGTCTATATGGACTGCTTATTCAGAGAATCAACATAATGGGCATGATGGTGAGTTTTCTTGAATCAAAAAGAGAAAGGAAGCAAGGCAGTGATT	0	0	0	0	3
GCTCTTGCTGCATTTGCTCTGGAAATACTGGTCTATGTCTGTATGCAACTCCTGAACTACACAGGGAAAAAGATACCTGAGTCCGGGGCCAGCAGGTGAATTCCTAAGCAAATGTGTGGAGGATCACATTGGAGGAGAGGGCAAGTAAATCCAAGCCCATTAGAGGATTCAGGTCCAGCAGATAATAAAGGACTAGACGCAAGGACTGCCTTTGAAGGATAAGATTTCAGTCCTGAGAGAAAGGAAGCAAGGCAGTGATTCTGTCTCTTATACACATCTC	0	0	3	0	0
GCTCTTGCTGCATTTGCTCTGGAAATTAGAAATAAAATTAAAATTAAAAGAAAATGAAAAAGGGATCAATGCTTACCAGGCACCTCAGGGTCCAACCTTTGGAAGCGTCACAGCAGCTTTGCACAGGGTGACTGCTTGGCTGAAGCTAAAAGGGAATGTGAGAGAAAACTTTCCCAGGAGGAAAATTTCACAGGTACAGAAAATTCTATAGCAAGGGCAATAGAAACAATTTCTGTCACAGGGCTAAAAATGTCTGCTCACCAGAAATAGTGAAAGCTATGTCACTAGCCAGTAGCCCACCTATATATAATCTGAGGGAACCAGAAATATGGGACACAAAGAGAAAGGAAGCAAGGCAGTGATT	0	0	0	0	3
GCTCTTGCTGCATTTGCTCTGGAACCTGACCAGGATTTCAGTCAACTCATTGTAAAACTATAAGCAAAGAACAAATACAAGTAATGAACAAGAACAATTTTTTAATCCAGAGAGTAATGTGATCTAAAGCTAATTTGTCAATGACAGTTAAAGCCGAAGAACTGAGATCTGCATGAGATACATTCATACAATTTACTAGGCCCAACAACTTAATATTAAATATGATCTAAGACTCCTAAAGAAAATAAAAATAATAAAATCATTTTTATAGAACATTATCATCAAAAATGTAACAAGTTAAAAGTTTCATGATCATGAAAATCTTCCTAATTCCTAGAGAAAAGGAAGCAAGGCAGTGATT	3	0	0	0	0
GCTCTTGCTGCATTTGCTCTGGAAGAAACAGGAAGCTACAGGATTTTTAGGAGGGTGATGACATGTTATGCCACAGATCTGTCTTCTCTGCCAGGGCTTTTGTGAAATCTGGTACCTAGCAGACAATGCCTGACACTTAATATAGCTGATAAATATTTGTTAGGAAAAAGAAGGAAGAAAGGAGGAAGGAACAGAGGGAGGGAGGGAGGAAAGAAAGGGAATTAGGAAAGGAAGCAAGGCAGTGATTCTGTCTCTTATACACATCTCCGAGCCCACGAGA	3	0	0	0	0
GCTCTTGCTGCATTTGCTCTGGAATAATATTTCCCTCTGCAGCTGATGCTCGTGTGTGCTGTATTTCTGCCAATTCGTACGAGCCAGCGATGTTCTCCCGGAGAAGGACGGTGATGAAAGCCCTGCCTGACAGAGGCAGGCAGCAACAACTTTGTTACTCTGATTGACTGCATGGTATTTTAGGCAAATTAACCTATCCAAAAAATTCTTTATTACCATGCTCATGCACAGATGGAAATATGAACTTGACAATTCTGGGTTCTCGCTTTGCAATTAACTGAAATGTTTCAATAGACTAATGAACTTTCATCCGAGGCATGTTCGCTGTCAGCAGAGGAGACAGGCTGTTGTTGGAGAAAGAGTTACAGAATGTCAAACAGATCTTGACAGCGCGTTCTA…	0	3	0	0	0
GCTCTTGCTGCATTTGCTCTGGAATTCTTGTAGAGATATTACTTGTCCTTCCAGGCTGTTCCATATAGACATGTTAGCGTTATTGTAATGCAAGTAAGTAAGTAATATTGCTTGAACGATTATTCATTGGTGTGAACTATTCTGTCTATATGGACTGCTTATTCAGAGAATCAACATAATGGGCATGATGGTGAGTTTTCTATATGTCTATATGGACTGCTTATTCAGAGAATCAACATAATGGGCATGATGGTGAGTTTTCTTGAATCAAAAAGAGAAAGGAAGCAAGGCAGTGATT	0	0	3	0	0
GCTCTTGCTGCATTTGCTCTGGACAGTCTGGAGGAAGAGGGAGAGAAACTATCCCCTTCCTCATGAAGCTTGCAATTTTTGGAGGTATTCAAACCACATACTTTTAATTATAACAATGAAAAAACATTAGACAAACCCATAGGGGAACATTCTACAAAACAACTGCTGTGTAAATTTCAAAAGTATCAAGGTAGGAAGTTAATGCAAAATGGAAAGGCTGTTCCAGGCTGAAGGAAGCAAGGCAGTGATTCTGTCTCTTATACACATCTCCGAGCCCACG	3	0	0	0	0
GCTCTTGCTGCATTTGCTCTGGAGGGAGACGAAATCTTTATCATTTTAGACAGTAAACAAGCCTGCCCTTTGCTGCTGATGGAAACCCTATTGCTCTCTTACAAGGCTGCTTGCCATACAAGTACCCTGGTGGTGTATCTAGTGAGATGTGTATGCTAGTGCCTCTGCTTCTCTGATTGAACTCTGATCGACACTGGCCCCTAATCCGTTTCAATAAGCTATGCTATTTATTATCCCTAGGAAATATTCCTTCTAGATAATGGAAATGGTCCTGGGACCTACACTTAAACATAAATATCTGGTGTCCTGGAACTTGACAATATGTCTATTGTGAAATGTAGGTTTCAACATGATTCAGAAGGCAACTGCCATTGAAAAGATAGTTTGTTACTCACAGTT…	0	0	0	3	0
GCTCTTGCTGCATTTGCTCTGGCGATAGTGGGGGCAAGTAGACAGAAGCAAGTGCGTAGGACTGTTGGGAGCATGTCTCAGCCTCCCAACATGGCAGCCGGGTGTCCTCATATCTGTTTCCTCCTCAGTATTATGAAAATGCCAGGAGCATTAAAATGCACGGAAAGAGAAATGCCCTCCTTAGGTATCGGAAGACCGGTTAAATTTAGCCACAAACAGCTAACGTGAGGTGGTGCACTCCCTGTCACTACAGGTATGCAACCAGAGGATGTGTGGCAGGAGGCAGGATCACTACGGGACCTCAGGATCCCTGAGAGCAGGACATTCTGGATCATGGGGTGCCTTCATTCAGAGGTCCTCAGACCAGGGGTATCCCATGTTTTTGTAAACTTGAGGGAC…	0	0	0	3	0
GCTCTTGCTGCATTTGCTCTGGCTGGTCTCAAATCCTGAGCCCAAGCAATCCTCCCACCTCGGCCTCCCAAAGTGCTGGGATGGCAGGCATGAGCCACCATGCCTGGCCCCAAGAACTCTTAACAAGGGCAAAGTACCACCAGTCTCTGTCCTGGCCAGCCTGGGTCTCCTCGCTGCTCTAACCCCAGGTGGGAGAGGAGGTTTCATGTTTGCCCGTGTGGATTGCACAGCAGATCGTTGGAGGCCACTCCCATTATTTCTGTTTAATAAGATGAAAAGTTAAATAGCATGCTCCAACAGGAAGCAAGGCAGTGATT	0	0	0	0	3
GCTCTTGCTGCATTTGCTCTGGGAAGTCTTTCAAGAAATCAAGGCTCTGTGAGGACATATGATTTGTTCAGAGTCACCCAGAGTGGATTTGGACTGAGGCATATGCAGCTAGAGCCTGTGTCTTAACCTGGAGCAGAGGACGTAGCCATGCACACAGTCAGCATGTCCCTAACCAGAGGGGAAGCTCCTTCCTCTTTAAGGGAAACTTCCCTGGGGTGGAGATACCTGAGTTGAGTCTTGAAGGATGGGCAGGACTCCCATACGTGGGGAAGGGAAGAGAAGTTTTCACAAGAGAAAGGAAGCAAGGCAGTGATT	0	0	0	0	3
GCTCTTGCTGCATTTGCTCTGGGATATGTAAGTTCAAGACATAGAAAGAATGAGTGGTGAAGTGAGAAGGAGACTCCGAATATCGTCACAAGCATAATATGCTAGAGAGGTGAGGATCTGGCTGGAGATGGCTCAGCTTATTGGTTCATTTATTCATTCAATACATTTTTATTGAACATTTGTTATGCATTCAATAGAGGTGAATGAAATCCATGGAGTCTATGCTTTTTGGAACTTACATCCTAGCAGGGATGAGTAATTATAACAAGTTTTATGAGTGTCCCAGCAAGGGTGGCAGAGCTCAGTGACAAAGACTCTCAGAGCAGAACACAGCCATTGTAGCAGCAAACCTGCAGGAGCAAGGGAGTGTGAGGGACGGTGAACTCCCCAGAGCACAGG…	0	3	0	0	0
GCTCTTGCTGCATTTGGGGGATGGAATAGGGGGAAGTATGTCTACTCATTTTCCTGGAAGTTTCTATTTTGATATTTTCAGTTTGGGTTTGATTTGGTTTGCTTTTACACTTTGCACAATTGTCTACATGCTTTGCCCATAGGCAGAGGAAGCCTTAATGAAAACTTTTGGCAATCATTTAAATAAATTGGCAATAGCTTGTTTGGAAACATTGGGACCAATAGACTATGAGCCTTTTCCACATTTATTCTGTTCACATCAAAGGATGAAACTGCATTCACACTGTTCTCAAAGGCTTGTTGAATGCTTACTATATCTCAGCCACAGTCCTTGGCATTGGGTATACAATAATACACAAGGTATTATCCGTGCTCTCAAAAAGCTTATGTCTAGTAGGAG…	0	0	3	0	0
GCTCTTGCTGCATTTGGTAAGGTTCTACAGGGAGGAAAATTAGTCTAGAAAAGATCTGGGGTTTGAAATCAAAGATGAGAGGGAATATAGAAAAAAACATAAATTGCAGGGTTAAAATCAAATCATAACCATTACAACATAACTCCAGGAAAAAGCCAAAAGTCCAGAGCACTAGATAAGAATGTAACACCATTTGTTGAGATATCTGAATGAATTAAAGTGGCTTCTAGTACATTATTTGAGCTGAATCAAAGAGCTACTGGAAAACCCAAGGATGTGGTCCTAGAGATATCTGAAATGTAAAAAGAATCATAATTATGTCTCAAGAGAAAGGAAGCAAGGCAGTGATT	3	0	0	0	0
GCTCTTGCTGCATTTTTGTGCATATCATCTTCATTCCTTTTCATGGCTTTTGCCATATGGCTGGAGACATGGTCCCTGGAAGCTCTTTCTCTCACAGTTTTGCAATCCAAGAGACATAGGCAATAACTCTGAGTAGTCTGGTATGGGCCATATGCCCACTCCTGGACCACTGAAAGGTAGGGAATTGGGTACTAACACTGGTTACCTCCACTATAGTAGCAGGTTTCAAGTGAGAAGAGAAAGGAAGCAAGGCAGTGATTCTGTCTCTTATACACATCTC	0	0	3	0	0
GCTCTTGCTGCATTTGCACTCACTCTGCTACTGAATTTTTTAGCAGCTACATTTACTGAGCACCTACTGTATGTAAGGAAAGATAAAGCAGCCGGGAGCTGTGGCTCACGCCTGTAATCTCAGCGCTTTGGGAGGCCAAGGCAGGTGGATCACCTGAGCTCAGGAGACCAGCCTGGCCAACATGGTAAAACCTTGTCTCTACTAAAAATAATACAAAAATTAGCTGAGTGTGGTGGCATGCACCTGTAATCCCAGCTACTCAGGAAGCAAGGCAGTGATT	2	0	0	0	0
GCTCTTGCTGCATTTGCCCCCAGATTATGGGGGGTATCTGTATGCTTCTTGGTCTGTGCCACAGTGGTCAGATTTCTCTCTCATCCTTTCGTGCATTTATTTGGTTCAACAAATATCACTGAGTCTGTAGAATGCCCTCGGTACTTTTCTATGGGCTGGGATTACGCTAATGGATAAAGCCCAAAGTCCGTACCTTCCTGATGCTTACATTCTAGAAATAAGAAACAGGCTACCAAAAGAAACATAAGGAAACTATACACCATGTCAGATGGTAATAAGTGCTTTAGAGAAAGGAAGCAAGGCAGTGATT	2	0	0	0	0
GCTCTTGCTGCATTTGCTCAACCAGAAGTCATGGCTTTCCTCCTGGGTCCAGGTAACCACTCCTTCCCACCTCCTCTCAGGCCTAGAGTGGTAACAGCTCTGCTTTTCTAGGCCTGGGATTTTCTACTGCCCCTGGTGTTTCTCTGCAACCTGCCTACACCTTTGCAGACACTCCTTTATTACACCTTCCTCAAATTATCTTTATATGAACACACCATCTGTGTCCTGCTGGAACCCTGAATGATCCAGGAGGGAAATTTGACTGACAAGAGTAAAGAGACAGAAATACACAAAGGCAAAAGAGGTTTTGTCATGGGGTTTTATTTTTTAAGGGTTGGAGTGGCTTGGATATATTGATAAGCTCATGAAGTTTTAACAGTCAGGTCTTATTTCAAAGGC…	0	0	0	2	0
GCTCTTGCTGCATTTGCTCACTGCATTACAAATGCATATCAGAAAGGTTGCACAACCTAACCTGACCCTTTGTTCCTTCACATTCTTTCTCTCTAGGGCTTTCTCTGCAAAGCTAGAGGAGCTGTATGGATGTCAGGAGCAAAGTGTCCCTTCTTACTTTATGGAGGGCCTACTATGTGCCAGCATTGTCTGGGGAACTCAGATGAATCATGCAAGCCCCTAGTGCCAGTTCTCTAGAGCTATGGCACAATGGCTTCAGTTTATCAATGAGACTAGAAGCCAGTAAACATTCCTGAGGGCCTAGTGGTTCCAGTTGTGAAAGCCATCGTCGTTGGTGGTAATGTTATTCTATTATTCCCACTGACAAATGAGGACACAGATCAGGGAAGAGAAAGGAAG…	2	0	0	0	0
GCTCTTGCTGCATTTGCTCTCCAAATGATAATTATTTGTTTTAAATGTGGGCAGGGAAAATGGCTTTGGTTATAATGTCCACATAAACAGAAATAGGGATGGGGCTAAGCAGGGGAGAGCATAAAGATGATGAGTCACAGAACAGGTGGGAAAAGGACTACGAAAGGAAATGGGAGGTGGCCTAGCAACCCATTTCCATTTTGCTCAAGGCCCTAGTGTCAGCTGGTATCCCACATAGGATGCAAATACCCAAGTTTAAAAGGCAGGAACAGTTGAAAAGGCAGCAAATCTCAGCTTCCTCCAATTCAACCCTTTCCCCCCTTTTCCAGCCACTTCTAGAAGGAAGAGAAAGGAAGCAAGGCAGTGATT	0	0	0	2	0
GCTCTTGCTGCATTTGCTCTCGTGCTAAGATGTACAGAATACACGGTTTTCTGACACTGAAAGCCAGGCGGCATAGTACAGTGATCCCTGAGAGATGGGAAGCGAGGGAGGCAGCCCTACAGTGGCTCCAGCTCACTGCCAGGCCTCAAGGTAGGAAGGGGAAACCCAAAGAGAGTCCCCATTCCTGCAAGTTGACAAAACAAAGTTGAAAAGTTGGGGAGACCAGGACAAAGAGCCGGAGGGGAGAGAGCTGGGTGAAAGGAGAGAGTTGTACAGAGAAAGGAAGCAAGGCAGTGATT	0	0	2	0	0
GCTCTTGCTGCATTTGCTCTCTGCTTGCAAACATTGATGACACAGGTATTTTGGGTGTGGTTTAGTAGTGGCCCGACACAATTTTGTTTCCAGTTTGTCACACTGACAAGGTTTTAACCTGACAAATGTTAAACACAAATTATAGGAGGCCATTGTTTTAGACTAAGCTCTTGCACTAGGCCCCAAAAGACAAGACTAAAAATAAAAATAAAGTCACCCATGCTAACGTTTCAGGTCACCAAACTTACTGGAAAGGCGTCCTGATCCTGAGCCCTAGAGAAAGGAAGCAAGGCAGTGATT	0	2	0	0	0
GCTCTTGCTGCATTTGCTCTGAGTCTGCCCACATATGTGTCCCAGTGGCACCACCTTCTCACCGTGTCTACTTGCTTTTTCTTCTGTTCCAGATTGTACAAAAATATGATATCCCACAACCTGTTGTATCCTCATGGTAATTTTCCCTTCTGTAACCACTTCTCCTTTGGAGCCCTCCTATTACCAGCTCAGTGTAGCTCTGCCCAAGCCTAATCTTCCCAGATGATAGGTTGGTCTCCAGTCCAACCCCCTAAATAAAACAAAACCTAGAATAAAATCAGTAGCCTCAGAGTTTCATTCTCTTGGGATCCTTTTGCAGCTGGCCATCTGCACTGGTCAAAATTTATTTACTTTATAAAAGGAAGCAAGGCAGTGATT	0	2	0	0	0
GCTCTTGCTGCATTTGCTCTGCACTTCTCCTCCTTGCTTCCTTGTGAAGGACATGTTTGCTTCCCCTTCTGCCAAGATTGTAAGTTTCCTGAGCCCTGTGGAACTGTGAGTCAATTATACCTCTTTCCTTTTTAAATTACCCAGTCTTGGGCACTTCCTTTTAGCAGCATGAAAATGGACTAATACAGTTGGTGTGGATGTGGTAAAAAGGGAACACTTTTACACTGTTGGTGGGAATGTAAACTAGTACAAGCACTATAGAAAACAGTGTGGATATTCCTTAAATAACTAAAAATATATCTACCATTTGATCCAGCAATCCTGCTATTAGGTATCTACCCAGAGGAAAGGAAGCAAGGCAGTGATT	2	0	0	0	0
GCTCTTGCTGCATTTGCTCTGCCTGCTGTACAGTGAACTGATTGTAGAAGAGAAAGAGTGAGAACAGGGAAATTCATCAGGAGTCTGTTACAATGGTCCAGATAAGATCAAACATGGCTTAGAAGGATGGAAGAAGTGGAAATGTAATGCGGCTGTGTTAGAAGTATGTTTATCTCATAACAAAAAACATTCATTGGCTCCAGAGAGTTTTGGCTTGAGTAATTGAGTGAATGATTGGTTGGTGCCATTGACCAGCATAGAGAAAGGAAGCAAGGCAGTGATT	0	0	2	0	0
GCTCTTGCTGCATTTGCTCTGGAAATGGGAAAAAAATTGGGATGTGATCCAGATCTTCTCTCCCTAGTTAACCGATGCACTCATCTTATTTGTTCTTTTACCTGCACATTATTTTGAATTTAGCTATTTTTTTGACTTGACAAAATTTTATTCTGTGATGAATAGTAATTTATCAACAACAACATAGCAAACATTCCACTAAATATGGGTCAAATTAGGACAGTGATTCTTTGTCAAACACTGAAACTTAAAAAATAAGAAGCTATCTTTAAGACAGCAGTGGACTGAGGAGAATCTGTGAATTTTAAGAAATAAAATCCTTCTGTTTGACTTTTCTCCTCCTCCAAATCTCAAATCAGATACTTTGGAAGGCAAAGAATAAAATAAAATGAAAATAAA…	0	0	0	0	2
GCTCTTGCTGCATTTGCTCTGGAACCCAACGATGGGGTGCGTGTGAACGGCAAGGGCAGAATTTATGTGGCGGTGACTCACACTTAACCCAGAAGGCCCCTGGACCCCAGAAAGGCAAAACCGGAGTTTGAGAAATAAAAGAAATTTAGGGAATGATTTCAGAACCTAAGAATGAACCCTAACTGCTGGAGACAGAGCAGTGAATTGAATTTGCCCTTGGAAACCTGGTTTTGCCTTTGTCAGAAGTCAGGATTGGTGGGCAATTGAAATCATCTGAAGGAGAAAGGAAACATTTCCCCTAAATCCTTAAAAGGAATCTGAGAGGAAGCAAGGCAGTGATT	0	0	2	0	0
GCTCTTGCTGCATTTGCTCTGGAAGAGGCGATAAGTCAAGAGTTGTTGGCTGGGTGCGGTGGCTCACACCTGTCATCCCAGCACTTTGGGAGGTGGATGCGTGAAGATTGCTTGAGCCCAGGAGTTTGAGACCAGCCTGAGCAACATAGTGGGACCCTGTCTCCATTTTTATTTTTTAAAAAGTATTGTTTCTAGCATTGGAGAAAGAAAAATGGGTTTGCTTGCTAGTGTGAATGATGCAGAGGGGGAGGTGGCATCAAAGATGTGGGAGGAAGACAGAAAGGTTGTTGGATCCATGTCTTAAGTGGGTGAGAGGGGATGGGAACTTAGAGTGTGACACAGAGGTTGTCCCTACACAGATGCACGGACAATTCAACTAACTCAATAGGAAGCAAGGCA…	0	0	0	0	2
GCTCTTGCTGCATTTGCTCTGGAATTCTTGTAGAGATATATTTTGACAGTTTGTTGCATGCTTGCATACCTTGTCAACTTCGATGTTCTTCTAATACTCCTCCTCCTAACATGTCAGCGTTATTGTAATGCAAGTAAGTAATATTGCTTGAACGATTATTCATTGGTGTGAACTATTCTGTCTATATGGACTGCTTATTCAGAGAATCAACATAATGGGCATGATGGTGAGTTTTCTTGAATCAAAAAGAGAAAGGAAGCAAGGCAGTGATTCTGTCTCT	0	0	2	0	0
GCTCTTGCTGCATTTGCTCTGGAGCAAGCTGACTACTTGTTCTGATCTATAACTAAAGAAACAGAAATCTGATCAACACTGGAAATAAATCTGTCTTCTTTGGCTTACTGTGAGAAAGTGTGTCAGTCTCAACTGTGGCATGATCATTATACTATTCTGTTTTCATTTTGACAAAGTAATTTTTTCCTTTAGAACCTGAAGCAGTGTTAAGGTGTGCTTCCCCTGGAGTTGAACTTTCCAAATCAATGTGGCAGCTGATGGAAGCAAGGCAGTGATTCTG	0	2	0	0	0
GCTCTTGCTGCATTTGCTCTGGAGCCAGATGACCTCTATCAGTTCCTGGTGTGATCTTGGGCAAATTATTTAACCTCTCTAGGTTTAAGTTTCTTTATATAAAACAATGGGGACAAGAATAGTCCCTCCTCTAATAGACTTGAGAATATGAAGAGACTTGAAACATTTTAAAAACTTTAGCACAATAACTGGTACATCGAGTTTAATGACAATTATTATCTGACTGAGGAAATTAGAGAAAGGAAGCAAGGCAGTGATTCTGTCTCTTATACACATCTCC	0	2	0	0	0
GCTCTTGCTGCATTTGCTCTGGAGGTAGGGACCAGGATAGTGGCTTACTTCTCTGAGTGGCACCCCTGCTTCGCAAGCAGGGCACTGGATTGAGGCAGCAGCCTCTGGTCTTCTCAACTTGCCTCCTTTTGTGAGGAACCTTTGGCTTTCTAAGCTACAGGTGAGGGCAGTTAGGGCCCCAGTATTCTTGGCCTGCCATACCTGGGGTATGAGTGGGAGCTGGGTGGAGAAAGGAAGCAAGGCAGTGATTCTGTCTCTTATACACATCTCCGAGCCCACG	0	2	0	0	0
GCTCTTGCTGCATTTGCTCTGGATGCTAAGAATATCTTCCTTGTGTGGTTGGAGACGGTGGTGGTGGTGTTGATGACTTTAGGCCCATAGAGAAAGAAATGTGCCCCTGGCCCAGCGGTTAGCTGTGCAGTGAGTAACATGTAACAGTGACATGCCCAACTGCCTAGGGGTGTAGAGGCTCCCCCTGTTGCAGTTCGAATCCACTGGGCTCCACTTTTACTATAGACTAAGCTGCAAAAGTAAAGGCTGAGGAGGATGGTGTTGTGGGACCTAGAGAAAGGAAGCAAGGCAGTGATT	0	0	0	2	0
GCTCTTGCTGCATTTGCTCTGGATTCAGAAGTAGTTAGTATCTCAATAAGCTTTTGAGGAGCCTGGAAATTTGACTGCATTTTCAAGGAAACCAATAATATGTTTTCATTTCACCAATTTCTGCAGCACCAATGCTGAATGGCCATTCATTTCCATTACATTCATATTCTCCTCCTTCAAGGAAGGAAGGAAGGAAGGGAGAAAGGAAGCAAGGCAGTGATTCTGTCTCTTATACACATCTCCGAGCCCACGAGACCGTACTAGATCTCGTATGCCGTCT	0	2	0	0	0
GCTCTTGCTGCATTTGCTCTGGGAGTGGAGAACTGTTATCTGAAGTTTAACAAGCTCTGAAGGTGATTCTGATGCACACTTAAGTTTGAGAACTACTGAGAGCAGTCTCTGGTGTTTCCCATAGAAATTTGCACTTAAAGATAGCAACTTAGAAACTTTTCTGAAAATTTAAATGGTTTTAATAGAAAGAGAAAGGAAGCAAGGCAGTGATTCTGTCTCTTATACACATCTCCGAGCCCACGAGACTAAGGCGAATCTCGTATGCCGTCTTCTGCTTGAA	2	0	0	0	0
GCTCTTGCTGCATTTGCTCTGGTGTGCTTTGTGAAGGAGGCGAGGGACAAGTTTGCAAACTCCTATGAGTGAGTGCATGAGCAAGGGTGTTGTCTGATAAATTTCTATAGGAGTGGTTAAGGGGCAGTGGCTAGCCTCCTTCTAACCTGCTTAATAAAGGGAGGGTTTCACAGAGAAAGTTGATTTTGAGCAGAGTTTGGAATAAAGTGGTGTATTTTTTTCACACTACTATAAAGAACTACCTGAGACTGGGTAATTTATGAGGAAAAGAAGTTTAAGTGACTCACAGTTCTGCAGGCTAAACAGGAAACATGGCTGAGAGGCCTCAGGAAATTTACAATCATGATAGAAAGAGAAAGGAAGCAAGGCAGTGATT	2	0	0	0	0
GCTCTTGCTGCATTTGCTCTGGTTATTTTTTAACATATGGCTTAAATATTTATATTTTAAGTGCTTTCAGCTTATAGTCCACATCATAAACATTCATTAACATTTAGGCAACTTCCTGAGTAACTCTAACTGCAAGGTCAGACCAAATACACATTTAAGCAAAATAAACATTCCCAATCATAGGCTATAAATTGTTCCAATATTTACTTGATAACCTGACACCCATATTCATTTGCCTCTCTTCCTCCCAAAATAATGTTCTTTGGGAGTTTTTTTTTCTCATGCAACAAAAGATAGTGTTACTGAGGCCGGAGAGAAAGGAAGCAAGGCAGTGATT	0	0	0	2	0
GCTCTTGCTGCATTTGCTCTGGTTCAAATGCCTGTGACAACTTGTCTAGTTTACTGCTTCCCAGGCTCAAAGCTACAAGAGTAGGTCCAGGGTGCTCTTCAGCCCTCATTTCTGCAGCAGCAAAGATGAAAGTCAGACAAAATAAGCCAAAAAGTGCTGAACTATGACGGCTAAGTCCTCAGGGGTTTATTAGACTTTACTTCCCTCGGACATTGAGAAAAGTCTTCAGCTGAAGTCCATTAAGCAAATTGAAACACTGGAGAAAAATAAACATAGATTGAGGTAGATAGCAGTTTTATGAGAGAAAGGAAGCAAGGCAGTGATT	0	0	2	0	0
GCTCTTGCTGCATTTGCTCTGTAATCAGGTGAGTAGGAGGATGGAATAGGAAACCTTACTGGGGAGGCCAGTCACACTTACCATGGATGACCTGCATTCGGAGGGTGATTATTAGAGTTGTATCAGGGCTTTCCTGGATTCCAGTAAAAGCCACTGAACTCCATACCTTATGTGTGTCACTTCCTGAACATATCCCAGAAGAAAGGAAGCAAGGCAGTGATTCTGTCTCTTATACACATCTCCGAGCCCACGAGACAGGCAGAAATCTCGTATGCCGTCT	0	0	2	0	0
GCTCTTGCTGCATTTGCTCTGGAATTCTTGTAGAGATATTACTTGTCCTTCCAGGCTGTTCTTTCTGTAGCTCCCTTGTTTTCTTTTTGTGATCATGTTGCAGATGGCTGGGCAGTGCTCCCAAAATGAATATTTTGACAGTTTGTTGCATGCTTGCATACCTTGTCAACTTCGATGTTCTTCTAATACTCCTCCTAACATGTCAGCGTTATTGTAATGCAAGTAAGTAATATTGCTTGAACGATTATTCATTGGTGTGAACTATTCTGTCTATATGGACTGCTTATTCAGAGAATCAACAGAATAGTTGATGTTGCCCATTATGTCTATATGGACTGCTTATTCAGAGAATCAACATAATGGGCATGATGGTGAGTTTTCTTGAATCAAAAAGAGAAA…	0	0	1	0	0
GCTCTTGCTGCATTTGCTCTGGAATTCTTGTAGAGATATTACTTGTCCTTCCAGGCTGTTCTTTCTGTAGCTCCCTTGTTTTCTTTTTGTGATCATGTTGCAGATGGCTGGGCAGTGCTCCCAAAATGAATATTTTGACAGTTTGTTGCATGCTTGCATACCTTGTCAACTTCGATGTTGACAAGTAAAATTCGATGTAAATGCAAGTAAGTAATATTGCTTGAACGATTATTCATTGGTGTGAACTATTCTGTCTATATGGACTGCTTATTCAGAGAATCAACAGAATAGTTGATGTTGCCCATTATGTCTATATGGACTGCTTATTCAGAGAATCAACATAATGGGCATGATGGTGAGTTTTCTTGAATCAAAAAGAGAAAGGAAGCAAGGCAGTGA…	0	0	1	0	0

## Sheet: BCMA BLAST
BCMA: BLAST of most frequent sequence to reference sequence
BCMA Exon 1
Reference Sequence from BCMA gDNA (oYC2118+oYC2119)
gctcttgctgcatttgctctggaattcttgtagagatattacttgtccttccaggctgttctttctgtagctcccttgttttctttttgtgatcatgttgcagatggctgggcagtgctcccaaaatgaatattttgacagtttgttgcatgcttgcataccttgtcaacttcgatgttcttctaatactcctcctctaacatgtcagcgttattgtaatgcaagtaagtaatattgcttgaacgattattcattggtgtgaactattctgtctatatggactgcttattcagagaatcaacataatgggcatgatggtgagttttcttgaatcaaaaagagaaaggaagcaaggcagtgatt
WT MM.1S (Top: reference, Bottom: WT MM.1S)										CS1-KO MM.1S (Top: reference, Bottom: CS1-KO MM.1S)										BCMA-KO MM.1S (Top: reference, Bottom: BCMA-KO MM.1S)
																														= PAM
																													Notes
																													PAM sequence is 5'-AGG-3' (= 3'-TCC-5')
																													= 2 bp deletion occurred upstream of PAM
Ms 11-2 tumor (Top: reference, Bottom: Ms 11-2 tumor)										Ms 11-3 tumor (Top: reference, Bottom: Ms 11-3 tumor)
	= PAM										= PAM
Notes										Notes
PAM sequence is 5'-AGG-3' (= 3'-TCC-5')										PAM sequence is 5'-AGG-3' (= 3'-TCC-5')
= 2 bp addition occurred upstream of PAM										= deletion chunk occurred around PAM (PAM deleted as well)

## Sheet: CS1 BLAST
CS1: BLAST of most frequent sequence to reference sequence
CS1 Exon 2
Reference Sequence from CS1 gDNA (oYC2120+oYC2121)
aggcttttccaggaggttgttgtgttggactgagtgggtttctcagatctctccaggacccaaagggggtgagtaattggtgacaaggacagggaatcaggcttattttatggttctctgtgtttatagggtcagcagcctctggacccgtgaaagagctggtcggttccgttggtggggccgtgactttccccctgaagtccaaagtaaagcaagttgactctattgtctggaccttcaacacaacccctcttgtcaccatacagccagaagggggcactatcatagtgacccaaaatcgtaatagggagagagtagacttcccagatggaggctactccctgaagctcagcaaactgaagaagaatgactcagggatctactatgtggggatataca…
WT MM.1S (Top: reference, Bottom: WT MM.1S)										CS1-KO MM.1S (Top: reference, Bottom: CS1-KO MM.1S)										BCMA-KO MM.1S (Top: reference, Bottom: BCMA-KO MM.1S)
											= PAM
										Notes
										PAM sequence is 5'-CGG-3'
										= 1 bp addition occurred upstream of PAM
Ms 11-2 tumor (Top: reference, Bottom: Ms 11-2 tumor)										Ms 11-3 tumor (Top: reference, Bottom: Ms 11-3 tumor)
