# Supplementary material for: Systematically optimized BCMA/CS1 bispecific CAR-T cells robustly control heterogeneous multiple myeloma
Source: Nat Commun. 2020 May 8;11:2283. doi: 10.1038/s41467-020-16160-5 (PMC7210316; doi:10.1038/s41467-020-16160-5)
Supplement: Supplementary file 6 — Source Data [file 41467_2020_16160_MOESM6_ESM.xlsx]

## Sheet: Fig 2
Figure 2a Single-input
BCMA + K562											P values with Bonferroni correction (BCMA K562 vs. CS1 K562)
	UT	Luc90 Short	huLuc63 Long	dAPRIL Short	c11D5.3 Short	c11D5.3 Long	J22.9-xi Short	J22.9-xi Long			UT	4.51967
replicate 1	0.835556	0.991468	0.79811	0.858417	0.565385	0.580366	0.31962	0.408493			Luc90 Short	0.003432
replicate 2	0.806512	0.863636	0.967446	0.82833	0.629526	0.533951	0.356189	0.39318			huLuc63 Long	0.01016
replicate 3	0.750454	0.989969	0.89072	0.918728	0.610599	0.615654	0.297039	0.415833			dAPRIL Short	1.97831
											c11D5.3 Short	0.024024
CS1+ K562											c11D5.3 Long	0.001736
	UT	Luc90 Short	huLuc63 Long	dAPRIL Short	c11D5.3 Short	c11D5.3 Long	J22.9-xi Short	J22.9-xi Long			J22.9-xi Short	0.004216
replicate 1	0.902621	0.460177	0.307922	0.859043	0.876	0.975207	0.657763	1.03113			J22.9-xi Long	0.000128
replicate 2	0.693966	0.490934	0.425339	0.965015	0.994565	1.06183	0.583474	1.01403
replicate 3	0.951672	0.491429	0.418535	0.956772	0.854	1.01336	0.659574	0.954357
Figure 2a OR-gate
BCMA + K562											P values with Bonferroni correction (BCMA K562 vs. CS1 K562)
	dAPRIL-Luc90	c11D5.3-Luc90	huc11D5.3-Luc90	huLuc63-dAPRIL	huLuc63-c11D5.3	huLuc63-huc11D5.3	huLuc63-J22.9-xi	huLuc63 CS1-huJ22.9-xi			dAPRIL-Luc90	0.99384
replicate 1	0.532828	0.279141	0.260304	0.874271	0.628333	0.661879	0.496689	0.770401			c11D5.3-Luc90	0.0084
replicate 2	0.463555	0.184937	0.277108	0.861201	0.666961	0.666286	0.482456	0.857143			huc11D5.3-Luc90	0.016296
replicate 3	0.455905	0.250364	0.363057	0.867682	0.641933	0.631696	0.533719	0.781293			huLuc63-dAPRIL	0.001432
											huLuc63-c11D5.3	0.000528
CS1+ K562											huLuc63-huc11D5.3	0.002176
	dAPRIL-Luc90	c11D5.3-Luc90	huc11D5.3-Luc90	huLuc63-dAPRIL	huLuc63-c11D5.3	huLuc63-huc11D5.3	huLuc63-J22.9-xi	huLuc63 CS1-huJ22.9-xi			huLuc63-J22.9-xi	4.15438
replicate 1	0.518446	0.471058	0.607438	0.434191	0.444223	0.56	0.518116	0.532123			huLuc63 CS1-huJ22.9-xi	0.008048
replicate 2	0.571157	0.497053	0.539446	0.516779	0.442177	0.479135	0.496802	0.526316
replicate 3	0.532225	0.506198	0.56	0.519056	0.450727	0.468085	0.53951	0.568553
Figure 2b Single-input
											P values with Benferroni correction (Parent vs. X)
Parent K562												BCMA K562	CS1 K562
	EGFRt	Luc90 Short	huLuc63 Long	dAPRIL Short	c11D5.3 Short	c11D5.3 Long	J22.9-xi Short	J22.9-xi Long			EGFRt	0.37592	0.480432
replicate 1	29.9	31.6	27.2	30.5	36.7	29.5	32.4	36.7			Luc90 Short	3.36928	<0.00001
replicate 2	29.2	33.9	28.2	30.9	35.5	28.5	31.3	35.5			huLuc63 Long	9.32755	0.003536
replicate 3	29.2	32.4	29.5	29.9	35.9	29.2	32	35.9			dAPRIL Short	0.030848	1.78482
											c11D5.3 Short	<0.00001	8.2963
BCMA+ K562											c11D5.3 Long	<0.00001	2.78472
	EGFRt	Luc90 Short	huLuc63 Long	dAPRIL Short	c11D5.3 Short	c11D5.3 Long	J22.9-xi Short	J22.9-xi Long			J22.9-xi Short	0.000672	1.59971
replicate 1	32.4	33.9	29.2	27.9	6.1	3.89	7.5	6.1			J22.9-xi Long	<0.00001	1.19379
replicate 2	30.9	33.1	28.2	28.2	6.53	3.8	7.33	6.53
replicate 3	30.9	34.3	28.8	27.5	6.61	3.8	7.24	6.61
CS1+ K562
	EGFRt	Luc90 Short	huLuc63 Long	dAPRIL Short	c11D5.3 Short	c11D5.3 Long	J22.9-xi Short	J22.9-xi Long
replicate 1	31.3	1.72	9.89	29.2	35.9	28.8	29.5	35.9
replicate 2	30.2	1.8	7.76	29.2	35.5	28.5	30.5	35.5
replicate 3	31.6	1.5	12.2	30.2	35.9	28.2	31.3	35.9
											P values with Benferroni correction (Parent vs. X)
Figure 2b OR-gate												BCMA K562	CS1 K562
											dAPRIL-Luc90	<0.00001	<0.00001
Parent K562											c11D5.3-Luc90	<0.00001	<0.00001
	dAPRIL-Luc90	c11D5.3-Luc90	huc11D5.3-Luc90	huLuc63-dAPRIL	huLuc63-c11D5.3	huLuc63-huc11D5.3	huLuc63-J22.9-xi	huLuc63 CS1-huJ22.9-xi			huc11D5.3-Luc90	<0.00001	<0.00001
replicate 1	28.2	33.5	36.7	29.9	28.5	31.3	33.1	42.2			huLuc63-dAPRIL	7.5333	<0.00001
replicate 2	28.2	33.5	35.9	28.8	26.6	32	33.1	42.7			huLuc63-c11D5.3	0.000656	<0.00001
replicate 3	27.5	33.9	36.3	29.9	25.7	31.6	32.7	42.2			huLuc63-huc11D5.3	<0.00001	<0.00001
											huLuc63-J22.9-xi	0.003584	0.000272
BCMA+ K562											huLuc63 CS1-huJ22.9-xi	0.38576	0.000432
	dAPRIL-Luc90	c11D5.3-Luc90	huc11D5.3-Luc90	huLuc63-dAPRIL	huLuc63-c11D5.3	huLuc63-huc11D5.3	huLuc63-J22.9-xi	huLuc63 CS1-huJ22.9-xi
replicate 1	12.2	4.57	5.5	29.5	10.6	23.2	30.5	41.7
replicate 2	11.4	4.84	5.56	30.2	10.5	22.9	30.2	41.7
replicate 3	11.7	4.42	5.69	29.9	9.89	22.9	29.9	41.2
CS1+ K562
	dAPRIL-Luc90	c11D5.3-Luc90	huc11D5.3-Luc90	huLuc63-dAPRIL	huLuc63-c11D5.3	huLuc63-huc11D5.3	huLuc63-J22.9-xi	huLuc63 CS1-huJ22.9-xi
replicate 1	9.66	6.24	8.81	8.22	2.69	7.85	24.3	38
replicate 2	10	5.82	7.59	8.81	2.69	10.4	24.5	37.6
replicate 3	10.4	5.56	8.04	8.22	2.85	8.51	23.4	37.6
Fig 2c
C1D2 (BCMA+/CS1+ K562)
	dAPRIL-Luc90	c11D5.3-Luc90	huc11D5.3-Luc90	huLuc63-c11D5.3	huLuc63-huc11D5.3
replicate 1	93808	60008	69368	81224	168792
replicate 2	93080	60736	52000	67080	108160
replicate 3	66352	68952	54184	78624	201240
C2D2 (BCMA+/CS1+ K562)
	dAPRIL-Luc90	c11D5.3-Luc90	huc11D5.3-Luc90	huLuc63-c11D5.3	huLuc63-huc11D5.3
replicate 1	98280	49400	44980	61620	894920
replicate 2	85020	51870	58500	66560	769730
replicate 3	90220	59540	57850	65390	484250
C3D2 (BCMA+ K562)
	dAPRIL-Luc90	c11D5.3-Luc90	huc11D5.3-Luc90	huLuc63-c11D5.3	huLuc63-huc11D5.3
replicate 1	1220050	75075	85637.5	405925	1986400
replicate 2	1287650	97012.5	109038	428350	1999725
replicate 3	1040325	121875	220350	380575	1.80164e+06
C4D2 ( CS1+ K562)
	dAPRIL-Luc90	c11D5.3-Luc90	huc11D5.3-Luc90	huLuc63-c11D5.3	huLuc63-huc11D5.3
replicate 1	3.86121e+06	911953	1.16156e+06	1.98914e+06	4.38855e+06
replicate 2	3.7466e+06	994922	903516	1.52648e+06	4.66102e+06
replicate 3	3.55359e+06	877500	970664	1.68785e+06	4.28098e+06
Fig 2d
BCMA-/CS1+ K562
	dAPRIL-Luc90	c11D5.3-Luc90	huc11D5.3-Luc90	huLuc63-c11D5.3	huLuc63-huc11D5.3
replicate 1	13.8	91.9	88.4	17.7	13.7
replicate 2	13.9	95.4	92.3	15.8	13.6
replicate 3	14	95.5	95.1	14.9	15.3
BCMA+/CS1+ K562
	dAPRIL-Luc90	c11D5.3-Luc90	huc11D5.3-Luc90	huLuc63-c11D5.3	huLuc63-huc11D5.3
replicate 1	13.4	7.09	10.6	11	33.9
replicate 2	11.1	3.85	7.04	9.35	42.9
replicate 3	9.16	3.65	3.88	9.04	45.1
BCMA+/CS1- K562
	dAPRIL-Luc90	c11D5.3-Luc90	huc11D5.3-Luc90	huLuc63-c11D5.3	huLuc63-huc11D5.3
replicate 1	72.5	0	0.091	70.7	52
replicate 2	74.6	0	0.078	74.3	43
replicate 3	76.4	0.04	0	75.3	39.1
BCMA-/CS1- K562
	dAPRIL-Luc90	c11D5.3-Luc90	huc11D5.3-Luc90	huLuc63-c11D5.3	huLuc63-huc11D5.3
replicate 1	0.34	1.04	0.85	0.62	0.38
replicate 2	0.37	0.71	0.54	0.55	0.42
replicate 3	0.39	0.84	1.05	0.77	0.49

## Sheet: Fig 3
Figure 3c
		Viable/Singlets				P values with Benferroni correction (OR-gate CAR vs. DualCAR)
		% FLAG+	% HA+	% FLAG+ HA+		huLuc63-c11D5.3	0.004233
Luc90	donor 1	43.5				huc11D5.3-Luc90	0.0285532
	donor 2	43.2
	donor 3	49.8
huLuc63	donor 1	34.4
	donor 2	23.7
	donor 3	35.9
c11D5.3	donor 1	53
	donor 2	52
	donor 3	42.4
huc11D5.3	donor 1	52.3
	donor 2	54.5
	donor 3	46.4
huLuc63-c11D5.3 OR-gate	donor 1	38.4
	donor 2	39.8
	donor 3	47.8
huc11D5.3-Luc90 OR-gate	donor 1	45.2
	donor 2	35.3
	donor 3	31.5
huLuc63+c11D5.3 Dual	donor 1	15.4	3.51	1.54
	donor 2	15.4	4.83	2.56
	donor 3	9.36	2.67	0.97
Luc90+huc11D5.3 Dual	donor 1	9.05	4.37	2.5
	donor 2	10.3	5.34	2.5
	donor 3	6.42	2.83	1.06
Figure 3d
		Viable/Singlets
		FLAG-APC MFI
huLuc63-c11D5.3 OR-gate	donor 1	0.31
	donor 2	0.28
	donor 3	0.44
huc11D5.3-Luc90 OR-gate	donor 1	0.38
	donor 2	0.27
	donor 3	0.25
huLuc63+c11D5.3 Dual	donor 1	0.22
	donor 2	0.23
	donor 3	0.2
Luc90+huc11D5.3 Dual	donor 1	0.21
	donor 2	0.22
	donor 3	0.2
Figure 3e
Normalized CTV MFI
WT MM.1S
	EGFRt	Luc90	huLuc63	c11D5.3	huc11D5.3	huLuc63-c11D5.3 OR-gate	huc11D5.3-Luc90 OR-gate	huLuc63+c11D5.3 Dual	Luc90+huc11D5.3 Dual			P values with Benferroni correction (OR-gate CAR vs. DualCAR)
Replicate 1	0.159397	0.0274775	0.0241919	0.0170225	0.0186548	0.0196185	0.0178138	0.0614247	0.160164				WT MM.1S	BCMA-KO MM.1S	CS1-KO MM.1S
Replicate 2	0.105104	0.035045	0.0420551	0.0160955	0.0182741	0.0222343	0.0195344	0.0650538	0.172131			huLuc63-c11D5.3	4.84122e-05	0.00176758	0.0467585
Replicate 3	0.121114	0.0354955	0.0366451	0.0195506	0.0195685	0.0174932	0.019332	0.0607527	0.188525			huc11D5.3-Luc90	0.00542622	0.000405226	0.0174318
BCMA-KO MM.1S
	EGFRt	Luc90	huLuc63	c11D5.3	huc11D5.3	huLuc63-c11D5.3 OR-gate	huc11D5.3-Luc90 OR-gate	huLuc63+c11D5.3 Dual	Luc90+huc11D5.3 Dual
Replicate 1	0.144084	0.0335135	0.0293978	0.0305899	0.0464467	0.0230518	0.0831984	0.049328	0.229508
Replicate 2	0.146868	0.0316216	0.0397074	0.0473596	0.0514721	0.0205177	0.0575911	0.0553763	0.221311
Replicate 3	0.0981439	0.0426126	0.0411364	0.0708708	0.0443147	0.0212534	0.0575911	0.0522849	0.203279
CS1-KO MM.1S
	EGFRt	Luc90	huLuc63	c11D5.3	huc11D5.3	huLuc63-c11D5.3 OR-gate	huc11D5.3-Luc90 OR-gate	huLuc63+c11D5.3 Dual	Luc90+huc11D5.3 Dual
Replicate 1	0.146868	0.0574775	0.0471589	0.017191	0.0185025	0.0286921	0.0168016	0.153226	0.216393
Replicate 2	0.159397	0.074955	0.129636	0.0186236	0.0186548	0.029673	0.0202429	0.157258	0.17541
Replicate 3	0.180974	0.165766	0.154134	0.0186236	0.017665	0.0336785	0.0213563	0.104301	0.163934

## Sheet: Fig 4
Figure 4b
% Survival
Day Post Tumor Injection	0	5	10	15	20	20	30	34	34	35	35	39	39	40	40	41	41	42	42	43	43	44	44	45	45	47	47	48	48	49	49	50	50	51	51	54	54	55	55	56	56	59	59	62	62	64	64	69	69
Untreated	100	100	100	100	100	100	100	100	33.3333	33.3333	0	0	0	0	0	0	0	0	0	0	0	0	0	0	0	0	0	0	0	0	0	0	0	0	0	0	0	0	0	0	0	0	0	0	0	0	0	0	0
EGFRt	100	100	100	100	100	100	100	100	100	100	100	100	100	100	100	100	100	100	100	100	100	100	100	100	100	100	50	50	50	50	50	50	50	50	50	50	50	50	50	50	50	50	0	0	0	0	0	0	0
Luc90 Short	100	100	100	100	100	100	100	100	100	100	100	100	83.3333	83.3333	50	50	50	50	33.3333	33.3333	33.3333	33.3333	0	0	0	0	0	0	0	0	0	0	0	0	0	0	0	0	0	0	0	0	0	0	0	0	0	0	0
huLuc63 Long	100	100	100	100	100	100	100	100	100	100	100	100	100	100	100	100	66.6667	66.6667	66.6667	66.6667	16.6667	16.6667	0	0	0	0	0	0	0	0	0	0	0	0	0	0	0	0	0	0	0	0	0	0	0	0	0	0	0
c11D5.3 Long	100	100	100	100	100	100	100	100	100	100	100	100	100	100	100	100	100	100	100	100	100	100	83.3333	83.3333	83.3333	83.3333	66.6667	66.6667	33.3333	33.3333	33.3333	33.3333	33.3333	33.3333	33.3333	33.3333	16.6667	16.6667	0	0	0	0	0	0	0	0	0	0	0
huc11D5.3-Luc90 Short	100	100	100	100	100	83.3333	83.3333	83.3333	83.3333	83.3333	83.3333	83.3333	83.3333	83.3333	83.3333	83.3333	83.3333	83.3333	83.3333	83.3333	83.3333	83.3333	83.3333	83.3333	66.6667	66.6667	66.6667	66.6667	50	50	50	50	50	50	33.3333	33.3333	33.3333	33.3333	33.3333	33.3333	33.3333	33.3333	33.3333	33.3333	16.6667	16.6667	16.6667	16.6667	16.6667
huLuc63-c11D5.3 Short	100	100	100	100	100	100	100	100	100	100	100	100	100	100	100	100	100	100	100	100	100	100	100	100	100	100	100	100	100	100	100	100	100	100	100	100	100	100	100	100	100	100	100	100	100	100	100	100	80
Figure 4c
Pre-injection
				%BCMA- PE+ , CS1-APC+	%BCMA-PE+ , CS1-APC-	%BCMA- PE- , CS1-APC+	%BCMA-PE- , CS1-APC-
			replicate 1	35.4	29.1	34.1	1.4
			replicate 2	34.7	29.5	34.4	1.43
			replicate 3	31.5	32.9	33.8	1.75
			replicate 4	32	31.7	34.9	1.43
Luc90
Cage #	Mouse #	Day of Sacrifice	Tissue/Organ Description	%BCMA- PE+ , CS1-APC+	%BCMA-PE+ , CS1-APC-	%BCMA- PE- , CS1-APC+	%BCMA-PE- , CS1-APC-
5	1	44	Bone Marrow	0.52	98.9	0.35	0.26
			Brain	0.13	98.5	0.5	0.88
	2	40	Cardiac Blood	0	58	13	29
			Bone Marrow	0.44	99	0	0.52
			Brain	0	97	0.27	2.69
	3	42	Cardiac Blood	0	85.4	0	14.6
			Bone Marrow	0	97.9	0	2.05
			Brain	0	91.1	0	8.93
6	1	39	Cardiac Blood	0.7	90.1	0	9.15
			Bone Marrow	4.38	89.6	0.27	5.75
			Brain	0.58	92	0.15	7.28
	2	40	Cardiac Blood	0	81.9	0	18.1
			Bone Marrow	0.81	98.6	0	0.57
			Brain	0.13	91.3	0	8.61
	3	44	Bone Marrow	0.2	99.7	0.03	0.12
			Brain	19.8	22.1	44.6	13.4
huLuc63
Cage #	Mouse #	Day of Sacrifice	Tissue/Organ Description	%BCMA- PE+ , CS1-APC+	%BCMA-PE+ , CS1-APC-	%BCMA- PE- , CS1-APC+	%BCMA-PE- , CS1-APC-
13	1	43	Cardiac Blood	0	93.1	0.77	6.15
			Bone Marrow	0.19	99.6	0.024	0.14
			Brain	0.32	98.2	0.064	1.45
	2	44	Cardiac Blood	0.69	93.1	0	6.21
			Bone Marrow	0.11	99.2	0.07	0.66
			Brain	0	94.6	1.07	4.28
	3	41	Cardiac Blood	0	87.5	0	12.5
			Bone Marrow	0.11	99.7	0.016	0.13
			Brain	0.042	94.8	0	5.17
14	1	43	Cardiac Blood	0	88.9	0	11.1
			Bone Marrow	0.34	99.2	0.026	0.44
			Brain	0.68	92.6	1.74	5
	2	41	Cardiac Blood	0	88.5	0	11.5
			Bone Marrow	0.15	99.6	0	0.22
			Brain	0.16	92.6	0.2	7.07
	3	43	Cardiac Blood	0	95.2	0	4.76
			Bone Marrow	0.19	99.6	0.00597	0.21
			Brain	0.15	97.1	0.049	2.73
c11D5.3
Cage #	Mouse #	Day of Sacrifice	Tissue/Organ Description	% BCMA+ CS1+	% BCMA+ CS1-neg	% BCMA-neg CS1+	% BCMA-neg CS1-neg
15	1	47	Cardiac Blood	1.49	1	58.2	39.3
			Brain	1.27	0.3	70.1	28.4
			Tumor Mass Between Eyes	1.5	0.019	94.9	3.58
	2	54	Cardiac Blood	0	0	70.7	29.3
			Brain	0.91	0.1	81.4	17.6
			Chest	0.39	0.042	91.2	8.4
	3	55	Brain	0.39	0	91.1	8.56
16	1	48	Brain	0.87	1.04	55.3	42.8
	2	48	Cardiac Blood	1.2	1.8	24	73.1
			Brain	0.78	1.04	55.7	42.5
			Cheek	1.89	0.13	87.9	10.1
	3	44	Cardiac Blood	0	0	24.2	75.8
			Brain	0.12	2.2	44	53.7
Figure 4d
Untreated
Cage #	Mouse #	Day of Sacrifice	Tissue/Organ Description	%BCMA- PE+ , CS1-APC+	%BCMA-PE+ , CS1-APC-	%BCMA- PE- , CS1-APC+	%BCMA-PE- , CS1-APC-
4	4	35	Bone Marrow	27.1	14	54.5	4.36
9	3	35	Bone Marrow	16	16.4	47.2	20.4
10	3	35	Bone Marrow	30.2	14.1	52.6	3.04
14	4	34	Bone Marrow	26.8	15.8	54.6	2.79
17	1	35	Bone Marrow	29.3	25.1	40.2	5.42
	2	34	Bone Marrow	25	18.6	51	5.42
Luc90
Cage #	Mouse #	Day of Sacrifice	Tissue/Organ Description	%BCMA- PE+ , CS1-APC+	%BCMA-PE+ , CS1-APC-	%BCMA- PE- , CS1-APC+	%BCMA-PE- , CS1-APC-
5	1	44	Bone Marrow	0.52	98.9	0.35	0.26
			Brain	0.13	98.5	0.5	0.88
	2	40	Cardiac Blood	0	58	13	29
			Bone Marrow	0.44	99	0	0.52
			Brain	0	97	0.27	2.69
	3	42	Cardiac Blood	0	85.4	0	14.6
			Bone Marrow	0	97.9	0	2.05
			Brain	0	91.1	0	8.93
6	1	39	Cardiac Blood	0.7	90.1	0	9.15
			Bone Marrow	4.38	89.6	0.27	5.75
			Brain	0.58	92	0.15	7.28
	2	40	Cardiac Blood	0	81.9	0	18.1
			Bone Marrow	0.81	98.6	0	0.57
			Brain	0.13	91.3	0	8.61
	3	44	Bone Marrow	0.2	99.7	0.03	0.12
			Brain	19.8	22.1	44.6	13.4
huLuc63
Cage #	Mouse #	Day of Sacrifice	Tissue/Organ Description	%BCMA- PE+ , CS1-APC+	%BCMA-PE+ , CS1-APC-	%BCMA- PE- , CS1-APC+	%BCMA-PE- , CS1-APC-
13	1	43	Cardiac Blood	0	93.1	0.77	6.15
			Bone Marrow	0.19	99.6	0.024	0.14
			Brain	0.32	98.2	0.064	1.45
	2	44	Cardiac Blood	0.69	93.1	0	6.21
			Bone Marrow	0.11	99.2	0.07	0.66
			Brain	0	94.6	1.07	4.28
	3	41	Cardiac Blood	0	87.5	0	12.5
			Bone Marrow	0.11	99.7	0.016	0.13
			Brain	0.042	94.8	0	5.17
14	1	43	Cardiac Blood	0	88.9	0	11.1
			Bone Marrow	0.34	99.2	0.026	0.44
			Brain	0.68	92.6	1.74	5
	2	41	Cardiac Blood	0	88.5	0	11.5
			Bone Marrow	0.15	99.6	0	0.22
			Brain	0.16	92.6	0.2	7.07
	3	43	Cardiac Blood	0	95.2	0	4.76
			Bone Marrow	0.19	99.6	0.00597	0.21
			Brain	0.15	97.1	0.049	2.73
c11D5.3
Cage #	Mouse #	Day of Sacrifice	Tissue/Organ Description	%BCMA- PE+ , CS1-APC+	%BCMA-PE+ , CS1-APC-	%BCMA- PE- , CS1-APC+	%BCMA-PE- , CS1-APC-
15	1	47	Cardiac Blood	1.49	1	58.2	39.3
			Brain	1.27	0.3	70.1	28.4
			Tumor Mass Between Eyes	1.5	0.019	94.9	3.58
	2	54	Cardiac Blood	0	0	70.7	29.3
			Brain	0.91	0.1	81.4	17.6
			Chest	0.39	0.042	91.2	8.4
	3	55	Brain	0.39	0	91.1	8.56
16	1	48	Brain	0.87	1.04	55.3	42.8
	2	48	Cardiac Blood	1.2	1.8	24	73.1
			Brain	0.78	1.04	55.7	42.5
			Cheek	1.89	0.13	87.9	10.1
	3	44	Cardiac Blood	0	0	24.2	75.8
			Brain	0.12	2.2	44	53.7
EGFRt
Cage #	Mouse #	Day of Sacrifice	Tissue/Organ Description	%BCMA- PE+ , CS1-APC+	%BCMA-PE+ , CS1-APC-	%BCMA- PE- , CS1-APC+	%BCMA-PE- , CS1-APC-
3	1	59	Brain	1.61	7.16	74.3	17
	2	59	Bone Marrow	1.33	91.7	0	7
			Brain	1.14	0.31	77.2	21.3
			Tumor Mass on Skull	83.1	1.5	12.9	2.44
			Leg	63.8	35	0.019	1.23
	3	59	Brain	1.21	0	82.4	16.4
4	1	47	Bone Marrow	10.3	10.3	49.6	29.9
			Brain	3.52	14.1	69	13.3
	2	47	Brain	11.2	65.4	19.9	3.56
	3	47	Brain	13.1	6.84	70.6	9.42
huc11D5.3-Luc90
Cage #	Mouse #	Day of Sacrifice	Tissue/Organ Description	%BCMA- PE+ , CS1-APC+	%BCMA-PE+ , CS1-APC-	%BCMA- PE- , CS1-APC+	%BCMA-PE- , CS1-APC-
7	2	48	Brain	0	0	39.2	60.8
	3	62	Nose	0.45	0.025	92	7.49
8	1	119	Bone Marrow	0.37	0.017	61.4	38.2
			Tumor Mass on Right Leg	0.41	0.017	89.5	10
			Tumor Mass on Left Leg	0.00843	0.017	88.9	11
	2	45	Brain	0.65	0.65	48.4	50.3
	3	51	Tumor Mass on Leg	1.11	0	92.7	6.19
huLuc63-c11D5.3
Cage #	Mouse #	Day of Sacrifice	Tissue/Organ Description	%BCMA- PE+ , CS1-APC+	%BCMA-PE+ , CS1-APC-	%BCMA- PE- , CS1-APC+	%BCMA-PE- , CS1-APC-
10	1	90	Tumor Mass Near Belly	0	0	60.4	39.6
	2	69	Tumor Mass Near Spleen	0.2	0.17	94.1	5.51
			Tumor Mass Near Intestine	0.19	99.2	0.00457	0.62
11	2	118	Stomach	0.036	0.00434	87.2	12.8
			Kidney	0.017	0.00492	88.8	11.1
			Tumor Mass Near Kidney	0.041	0.00243	94.4	5.57
			Tumor Mass Near Intestine	0	0	76.6	23.4
			Tumor Mass Near Thigh	0.0073	0.00487	92.9	7.13
	3	90	Tumor Mass Near Belly	0.71	0.026	88.9	10.4
			Tumor Mass Near Back	0.074	0	92.1	7.83
[truncated: 18 more columns]

## Sheet: Fig 5
Figure 5a
Untreated
Day	-1	3	4	5	7	8	11	15	19	22	26	30	34	37	41
Mouse 1-1	2772	4877	7260	8283	14690	41490	70850	64370	2494000	389700	21890000	55030000	12170000	309200000
Mouse 1-2	2567	3742	4761	4702	7086	5610	20530	112600	465100	196000	8114000	19460000	53200000	68770000
Mouse 1-3	2098	5509	6703	6693	7454	11080	23760	130900	456900	1674000	8228000	15070000	65940000	143700000
Mouse 2-1	2362	4996	5440	6857	14900	37230	101800	313500	1842000	5241000	13430000	25640000	103600000	150800000
Mouse 2-2	2358	3098	3396	3591	4142	5589	6451	40170	154000	377900	3899000	5003000	15660000	37730000	128900000
Mouse 2-3	2153	3814	7439	5564	6780	5109	8009	13460	100500	166500	879700	3755000	5001000	20300000	54880000
EGFRt
Day	-1	3	4	5	7	8	11	15	19	22	26	30	34	37	41	45	49	52	56	59	62	66	70	74	77
Mouse 3-1	2625	7860	9292	15300	35380	55350	145800	308800	168300	81230	180900	520100	902900	3514000	598800
Mouse 3-2	2671	3159	3810	4119	5522	6359	11740	35560	25660	30540	22030	48200	35510	31280	21370	12840	32620	45920	91080	234200	370600	928600	2178000	8002000	23540000
Mouse 3-3	2221	3503	3594	3614	5689	6893	11910	32420	22900	12130	26840	28000	108900	6237	293100	1382000	2106000	3699000	27040000	15360000
Mouse 4-1	1666	2518	3273	3258	4977	7263	7119	12520	16440	11960	34570	127500	498900	1096000	894300	635000	2280000	29890	10690000	20670000
Mouse 4-2	2290	7954	8936	12760	30760	51190	132400	373100	280600	144400	326400	513500	858200	3678000	10620000	26950000	207100000
Mouse 4-3	1849	3142	2936	3212	4863	7235	10210	21310	12340	9038	7779	27670	82580	231600	543000	4121000	13190000	27810000
huLuc63-c11D5.3 Short
Day	-1	3	4	5	7	8	11	15	19	22	26	30	34	37	41	45	49	52	56	59	62	66	70	74	77	81	84	88	91	95	98	102	105	109	113	117	121	125	129	132	136	138	140	143	147	151	154	157	161
Mouse 5-1	2901	9992	11590	19340	23660	66690	44880	4799	5459	11070	33780	122800	459700	17360	91350	22460000	73740000	159900000	210000000	31920000	18450	5356	4976	5713	3281	4263	3273	3472	3068	4088	3032	3914	3490	6107	3739	3560	3095	2792	3422	3525	5600	4439	4376	4717	3787	3589	4095	3408	2688
Mouse 5-2	2497	3406	6021	4914	6653	8972	4863	3531	2648	3003	5391	16260	67100	143600	20240	4099	3959	4055	3762	3781	1549	2653	4027	2826	3858	2614	2799	3047	3212	3891	3420	5108	3299	3063	3680	3477	3237	3274	4748	5841	5867	3498	3504	5845	3912	2649	3719	3980	2955
Mouse 5-3	2819	4196	3835	5119	6673	7724	4600	3249	2812	3109	3304	3310	5913	9547	21080	105000	446600	1936000	4626000	13770000	21510000	135300000	25650000	3319000	1360000	166800	3880	3187	3319	3066	2640	3543	3189	2555	3308	3257	2844	2755	3174	3541	4649	4184	3291	5088	3615	3296	3752	3418	3400
Mouse 6-1	2193	4622	5498	5059	10910	16700	6267	3390	3140	4314	11200	23720	83470	112500	352200	715000	1818000	4045000	7475000
Mouse 6-2	1694	4858	4045	4332	5870	10380	3949	3585	3559	4810	9242	28910	68220	178800	398800	1375000	4391000	7517000	24650000	41030000	73090000	95440000	112800000	242900000	152600000	302900000	623300000	452100000	353000000	407000000	300400000	467900000	586400000
Mouse 6-3	2405	5146	4046	4501	9117	8800	4258	3469	3666	5222	8631	25430	102400	5698	6000	371200	856300	683100	6239000	206200	15650000	30010000	42240000	76210000	103000000	158100000	210000000	402500000	455200000	6149000
Untreated with anti-PD-1
Day	-1	3	4	5	7	8	11	15	19	22	26	30	34	37	41
Mouse 7-1	1922	4639	4997	5951	13790	20030	58230	219500	1245000	6157000	16340000	40060000	152900000	273500000
Mouse 7-2	2696	3625	4592	4870	7647	13400	24700	102700	449300	1640000	9389000	24210000	69030000	219600000
Mouse 7-3	2810	5460	9452	9815	11750	14140	27040	82370	357600	1355000	8505000	18830000	54330000	145700000
Mouse 8-1	2035	3414	2982	4960	5496	5288	6715	28480	130300	302900	2040000	7749000	7264000	36980000	90100000
Mouse 8-2	2159	4764	5408	7315	12650	15740	35190	186100	759000	2719000	10770000	22810000	60730000	149700000	10310000
Mouse 8-3	2557	4011	3258	3025	4035	5451	9777	29630	111600	254200	1691000	5729000	13290000	22930000	36270000
EGFRt with anti-PD-1
Day	-1	3	4	5	7	8	11	15	19	22	26	30	34	37	41	45	49	52	56
Mouse 9-1	2655	4006	4485	7446	8772	15130	34250	95730	27720	37880	106000	398000	1340000	3589000	6075000
Mouse 9-2	3012	5314	5984	10390	9973	20630	52490	136300	97650	55260	122900	352900	1387000	3232000	13450000	94560000
Mouse 9-3	2919	4033	5945	7198	11090	17820	47520	122600	64770	45940	105200	316100	1293000	3443000	21900000	115100000
Mouse 10-1	1796	4472	3767	4304	6293	11560	12420	25530	25990	11610	40650	52150	154500	419600	1358000	8583000	77900000
Mouse 10-2	2406	4537	4696	4971	12360	13980	25910	96630	77050	68420	140800	408200	760400	2943000	42320
Mouse 10-3	2237	3872	3948	4752	5726	7455	13120	24700	30370	18070	46450	128200	320500	402200	2630000	8821000	31880000	52300000	127400000
huLuc63-c11D5.3 Short with anti-PD-1
Day	-1	3	4	5	7	8	11	15	19	22	26	30	34	37	41	45	49	52	56	59	62	66	70	74	77	81	84	88	91	95	98	102	105	109	113	117	121	125	129	132	136	138	140	143	147	151	154	157	161
Mouse 11-1	2598	5012	5364	7391	9227	11920	5380	6866	17190	22070	85430	351900	3577000	12060000	7613000	358100	55850	6627	3822	3595	2451	3630	4525	3828	2835	3214	4425	3036	3612	3516	2113	4683	3987	3892	3214	4081	4417	5043	4310	6549	11070	49090	38850	143500	143800	253800	1891000	7335000	18290000
Mouse 11-2	2478	4266	3890	3978	10730	12740	4846	3373	3194	3438	3834	6012	7222	10630	9292	8321	3232	4559	3303	3552	2990	3403	3682	3432	2653	2916	3924	2615	3676	3202	1852	3816	2717	3030	3092	3900	2908	3535	3219	3357	6132	5381	5069	4721	5772	4387	5167	5026	7410
Mouse 11-3	2399	3924	4752	4619	9327	17510	7104	5250	3107	3152	4155	4980	7247	25620	44630	127100	2746	4682	3025	2496	2536	3011	4198	4182	3154	3064	3943	2923	3268	2588	2035	3583	2993	3188	3455	3710	2942	3543	2923	3358	4976	4466	3929	4267	4639	3748	4840	4770	4325
Mouse 12-1	1866	5512	3764	5381	9780	11620	8085	2435	4048	3938	4652	9504	14430	17560	73970	135000	239000	62070	4947	4121	2590	4689	3667	4507	4247	4107	5020	3879	4602	3851	3066	4455	4275	4494	3388	3385	4037	4977	4645	4314	7550	9253	10200	18280	20560	32340	92460	234700	618500
Mouse 12-2	1967	3897	3485	4994	6092	9721	4254	3003	3385	2977	3061	3307	4174	5953	7564	6923	8797	9509	12080	14260	12300	36470	27760	398700	304100	2396000	4751000	3045000	7549000	48770000	53930000	10530000	43250000	6797000
Mouse 12-3	2008	6044	5767	6438	9363	15400	8036	4716	5318	6426	11310	24000	63920	149800	161500	413100	1218000	2883000	7912000	6694000
Figure 5b
					Viable/Singlets/ EGFP-neg/CD45+
Condition	Cage #	Mouse #	Day of Sacrifice	Tissue/Organ Description	% PD-1+	% CD38+
huLuc63-c11D5.3 Short	5	1	229	Bone Marrow	80.763	40.06
				Cardiac Blood	23.964	7.5
				Brain		9.09
				Spleen	34.5121	2.27
		2	165	Bone Marrow	97.6044
				Cardiac Blood	91.3081
				Brain	97.6476
				Spleen	96.2342
		3	229	Bone Marrow	49.1244	0.16
				Brain	18.2	3.7
				Spleen	33.0969	2.23
	6	1	56	Bone Marrow	97.8386
				Cardiac Blood	95.7556
				Brain	100
				Spleen	96.9707
		2	109	Bone Marrow	98.4406
				Brain	95.6522
				Spleen	96.6038
				Belly Mass	92.0947
		3	95	Bone Marrow	94.3971
				Cardiac Blood	96.3084
				Brain	97.8
				Spleen	99.2061
				Neck Mass	96.822
					Viable/Singlets/ EGFP-neg/CD45+
Condition	Cage #	Mouse #	Day of Sacrifice	Tissue/Organ Description	% PD-1+	% CD38+
huLuc63-c11D5.3 Short with anti-PD-1	11	1	198	Bone Marrow	33.5383
				Cardiac Blood	11.7736	2.95
				Brain	22.793
				Spleen	22.0721
				Belly Mass	5.94271
		2	229	Cardiac Blood	23.8143
				Brain	18.525	87.7
				Spleen	17.6408	66.8
				Near Intestine	13.6734	95.7
				Tumor Mass Right of Liver	3.35738	86.15
				Tumor Mass Left of Liver	7.436	90.74
		3	229	Bone Marrow	3.52506	13.09
				Brain		7.14
				Spleen		11.11
	12	1	175	Bone Marrow	9.60281
				Cardiac Blood	27.2879
				Brain	3.56786
				Spleen	57.7533
		2	109	Bone Marrow	20.7165
				Cardiac Blood	4.3581
				Brain	8.3325
				Spleen	17.1107
				Liver	33.215
				Near Intestine	4.90001
		3	60	Bone Marrow	16.2806
				Spleen	9.21285
				Heart	80.5366
				Near Testis	12.1258
[truncated: 18 more columns]

## Sheet: SFig 2
Single CAR
		Luc90 Short	huLuc63 Long	dAPRIL Short	c11D5.3 Short	c11D5.3 Long	J22.9-xi Short	J22.9-xi Long
	%Flag+	87.9	83.1	78.2	90.5	72.9	21.9	40.3
OR-gate CAR
		dAPRIL-Luc90	c11D5.3-Luc90	huc11D5.3-Luc90	J22.9-xi-Luc90	huJ22.9-xi-Luc90	huLuc63-dAPRIL	huLuc63-c11D5.3	huLuc63-huc11D5.3	huLuc63-J22.9-xi	huLuc63-huJ22.9-xi
	%Flag+	61	66.3	64.2	3.03	7.59	63	96.2	92.4	64.9	22.6

## Sheet: SFig 3
Sfig 3c
C1D2 (BCMA+/CS1+ K562)
	Luc90 Short	huLuc63 Long	c11D5.3 Short	c11D5.3 Long	dAPRIL Long
replicate 1	268840	227552	307112	110760	795184
replicate 2	221520	213096	323856	97968	693056
replicate 3	243048	196144	297440	80496	731120
C2D2 (BCMA+/CS1+ K562)
	Luc90 Short	huLuc63 Long	c11D5.3 Short	c11D5.3 Long	dAPRIL Long
replicate 1	171340	112450	479050	85670	1731080
replicate 2	167050	126230	525980	71110	1316770
replicate 3	118040	84630	507650	66560	1547910
C3D2 (BCMA+ or CS1+ K562)
	Luc90 Short	huLuc63 Long	c11D5.3 Short	c11D5.3 Long	dAPRIL Long
replicate 1	90025	273488	858650	136012	2.97131e+06
replicate 2	92787.5	276412	917150	77512.5	2.49681e+06
replicate 3	79950	240175	788775	65162.5	2.75161e+06
C4D2 (BCMA+ or CS1+ K562)
	Luc90 Short	huLuc63 Long	c11D5.3 Short	c11D5.3 Long	dAPRIL Long
replicate 1	389180	1.71492e+06	2.09918e+06	140625	4.1509e+06
replicate 2	377930	1.81195e+06	1.98844e+06	105469	3.75293e+06
replicate 3	362812	1.88508e+06	1.89773e+06	106875	3.97266e+06

## Sheet: SFig 5
Supp Fig 5a
BCMA+ K562, IFNg									CS1+ K562, IFNg										P values with Bonferroni correction with BCMA+ K562							P values with Bonferroni correction with CS1+ K562
	c11D5.3-Luc90 Short	huc11D5.3-Luc90 Short	huLuc63-c11D5.3 Short	huc11D5.3-huLuc63 Short	huc11D5.3-huLuc63 Long	huLuc63-c11D5.3 Long				c11D5.3-Luc90 Short	huc11D5.3-Luc90 Short	huLuc63-c11D5.3 Short	huc11D5.3-huLuc63 Short	huc11D5.3-huLuc63 Long	huLuc63-c11D5.3 Long				X vs. huLuc63-c11D5.3 Short							X vs. huLuc63-c11D5.3 Short
replicate 1	40650.2	31963.8	3523.56	30573	11940.8	19773.9			replicate 1	12106.5	14297.6	13712.9	230.64	16917.1	5382.81					IFNg	TNF	IL-2					IFNg	TNF	IL-2
replicate 2	43205.7	31963.8	3666	30573	12106.5	20058.3			replicate 2	9723.2	14498.4	14909	141.03	16680.3	6574.9				c11D5.3-Luc90 Short	0.002085	0.000655	<0.00001					0.24754	0.0004	3.38113
replicate 3	32442.6	31029.1	3864.98	29247.8	12445.3	19773.9			replicate 3	12794.2	14702.2	14297.6	226.48	17401.6	8722.23				huc11D5.3-Luc90 Short	<0.00001	<0.00001	<0.00001					3.12363	0.00058	0.00015
																		1789	huc11D5.3-huLuc63 Short	<0.00001	<0.00001	0.000475					<0.00001	<0.00001	<0.00001
BCMA+ K562, TNF									CS1+ K562, TNF									1788	huc11D5.3-huLuc63 Long	<0.00001	0.340555	<0.00001					0.01332	0.0004	0.2463
	c11D5.3-Luc90 Short	huc11D5.3-Luc90 Short	huLuc63-c11D5.3 Short	huc11D5.3-huLuc63 Short	huc11D5.3-huLuc63 Long	huLuc63-c11D5.3 Long				c11D5.3-Luc90 Short	huc11D5.3-Luc90 Short	huLuc63-c11D5.3 Short	huc11D5.3-huLuc63 Short	huc11D5.3-huLuc63 Long	huLuc63-c11D5.3 Long			1790	huLuc63-c11D5.3 Long	<0.00001	0.000865	0.000565					0.010105	0.15772	<0.00001
replicate 1	396.3	215.77	16.89	243.52	13.52	151.06			replicate 1	23.35	33.87	85.02	0	27.97	45.72
replicate 2	417.37	218.7	19.73	263.81	10.2	168.78			replicate 2	14.98	32.73	97.08	0	21.68	45.72
replicate 3	334.54	210.01	24.66	246.8	16.24	188.37			replicate 3	21.68	27.48	91.55	0	26.99	76.56
BCMA+ K562, IL-2									CS1+ K562, IL-2
	c11D5.3-Luc90 Short	huc11D5.3-Luc90 Short	huLuc63-c11D5.3 Short	huc11D5.3-huLuc63 Short	huc11D5.3-huLuc63 Long	huLuc63-c11D5.3 Long				c11D5.3-Luc90 Short	huc11D5.3-Luc90 Short	huLuc63-c11D5.3 Short	huc11D5.3-huLuc63 Short	huc11D5.3-huLuc63 Long	huLuc63-c11D5.3 Long
replicate 1	3332.43	2551.52	0	1878.24	65.13	135.5			replicate 1	385.82	1084.11	331.38	0	312.45	0
replicate 2	3430.4	2658.93	0	2004.88	72.45	164.24			replicate 2	1.21	1058.24	331.38	0	274.31	0
replicate 3	3284.71	2416.22	0	1610.26	67.16	168.43			replicate 3	418.6	972.88	323.68	0	301.59	0
Supp Fig 5b
Fraction targets remaining
Parent K562											P values with Bonferroni correction with CS1+ K562
	c11D5.3-Luc90 Short	huc11D5.3-Luc90 Short	huLuc63-c11D5.3 Short	huc11D5.3-huLuc63 Short	huc11D5.3-huLuc63 Long	huLuc63-c11D5.3 Long					X vs. huLuc63-c11D5.3 Short
replicate 1	2.39421	1.49627	1.36771	1.63811	2.55125	1.77177					c11D5.3-Luc90 Short	0.058345
replicate 2	1.31234	1.92335	2.23474	1.53019	1.51914	1.61118					huc11D5.3-Luc90 Short	0.336685
replicate 3	1.54156	2.00249	2.12483	2.12891	1.38583	1.91118					huc11D5.3-huLuc63 Short	0.01599
											huc11D5.3-huLuc63 Long	0.53817
BCMA+ K562											huLuc63-c11D5.3 Long	2.66139
	c11D5.3-Luc90 Short	huc11D5.3-Luc90 Short	huLuc63-c11D5.3 Short	huc11D5.3-huLuc63 Short	huc11D5.3-huLuc63 Long	huLuc63-c11D5.3 Long
replicate 1	0.831872	0.674726	0.819048	0.728291	0.883208	0.641358
replicate 2	0.509828	0.528816	0.662699	0.392857	0.568353	0.490541
replicate 3	0.606894	0.695811	0.796825	0.462185	0.586921	0.375486
CS1+ K562
	c11D5.3-Luc90 Short	huc11D5.3-Luc90 Short	huLuc63-c11D5.3 Short	huc11D5.3-huLuc63 Short	huc11D5.3-huLuc63 Long	huLuc63-c11D5.3 Long
replicate 1	0.893655	0.728655	0.468671	1.04088	0.748342	0.45326
replicate 2	0.63807	0.550129	0.376791	0.823618	0.488791	0.351925
replicate 3	0.751564	0.507439	0.391121	1.11431	0.529523	0.336214
BCMA+ CS1+ K562
	c11D5.3-Luc90 Short	huc11D5.3-Luc90 Short	huLuc63-c11D5.3 Short	huc11D5.3-huLuc63 Short	huc11D5.3-huLuc63 Long	huLuc63-c11D5.3 Long
replicate 1	0.731629	0.567922	0.633355	0.562781	0.525951	0.540246
replicate 2	0.517572	0.528581	0.499357	0.424333	0.549487	0.475785
replicate 3	0.5623	0.845326	0.522494	0.601438	0.623717	0.527967
Supp Fig 5c
Parent K562											P values with Bonferroni correction with CS1+ K562
	EGFRt	c11D5.3-Luc90 Short	huc11D5.3-Luc90 Short	huLuc63-c11D5.3 Short	huc11D5.3-huLuc63 Short	huc11D5.3-huLuc63 Long	huLuc63-c11D5.3 Long				X vs. huLuc63-c11D5.3 Short
replicate 1	30.3	21.3	23.3	23.3	19.5	19	18.7				c11D5.3-Luc90 Short	0.00029
replicate 2	30	23.6	24.5	24.2	22.1	19.2	19.2				huc11D5.3-Luc90 Short	0.00157
replicate 3	29.6	23	23.6	23	20.2	21	19.5				huc11D5.3-huLuc63 Short	7.5e-05
											huc11D5.3-huLuc63 Long	<0.00001
BCMA+ K562											huLuc63-c11D5.3 Long	0.003495
	EGFRt	c11D5.3-Luc90 Short	huc11D5.3-Luc90 Short	huLuc63-c11D5.3 Short	huc11D5.3-huLuc63 Short	huc11D5.3-huLuc63 Long	huLuc63-c11D5.3 Long
replicate 1	28.8	4.37	4.72	14.6	5.02	10.9	5.22
replicate 2	29.2	4.6	4.72	13.8	4.96	11.3	5.15
replicate 3	27.8	4.37	4.54	14	5.22	11.2	5.02
CS1+ K562
	EGFRt	c11D5.3-Luc90 Short	huc11D5.3-Luc90 Short	huLuc63-c11D5.3 Short	huc11D5.3-huLuc63 Short	huc11D5.3-huLuc63 Long	huLuc63-c11D5.3 Long
replicate 1	28.8	8.03	6.64	5.56	17.8	10.5	10.5
replicate 2	28.8	8.23	6.64	5.49	18.3	10.5	9.58
replicate 3	29.2	8.44	6.72	5.22	16.7	10.2	8.99
BCMA+ CS1+ K562
	EGFRt	c11D5.3-Luc90 Short	huc11D5.3-Luc90 Short	huLuc63-c11D5.3 Short	huc11D5.3-huLuc63 Short	huc11D5.3-huLuc63 Long	huLuc63-c11D5.3 Long
replicate 1	27.8	4.15	4.43	4.43	3.8	8.13	4.48
replicate 2	29.2	4.15	4.37	3.75	3.9	7.63	4.21
replicate 3	27.8	3.9	4.15	4.37	4.21	8.44	4.05

## Sheet: SFig 6
SFig 6
Fraction EGFP+ WT MM.1S cells remaining
	EGFRt	Luc90	huLuc63	c11D5.3	huc11D5.3	huLuc63-c11D5.3 OR-gate	huc11D5.3-Luc90 OR-gate	huLuc63+c11D5.3 Dual	Luc90+huc11D5.3 Dual
Replicate 1	0.948	0.835333	0.776	0.678667	0.827333	0.746	0.695333	0.727333	0.892667
Replicate 2	0.864	0.786	0.819333	0.739333	0.742	0.831333	0.788	0.854667	0.941333
Replicate 3	0.954667	1.04267	0.770667	0.914667	0.854	0.743333	0.803333	0.786667	0.904
Fraction EGFP+ BCMA-KO MM.1S cells remaining
	EGFRt	Luc90	huLuc63	c11D5.3	huc11D5.3	huLuc63-c11D5.3 OR-gate	huc11D5.3-Luc90 OR-gate	huLuc63+c11D5.3 Dual	Luc90+huc11D5.3 Dual
Replicate 1	1.12533	1.034	1.09133	1.16067	1.04133	1.076	1.20467	1.00467	1.068
Replicate 2	1.28467	1.17	1.08267	1.10133	1.06667	1.11667	1.104	1.04	1.10867
Replicate 3	1.436	1.17267	1.20067	1.2	1.13733	1.196	1.18667	1.07733	1.122
Fraction EGFP+ CS1-KO MM.1S cells remaining
	EGFRt	Luc90	huLuc63	c11D5.3	huc11D5.3	huLuc63-c11D5.3 OR-gate	huc11D5.3-Luc90 OR-gate	huLuc63+c11D5.3 Dual	Luc90+huc11D5.3 Dual
Replicate 1	1.32067	1.11	0.941333	1.116	1.026	1.07533	1.074	1.168	1.18
Replicate 2	1.21667	1.17333	1.016	1.22667	1.058	1.15333	1.108	1.24867	1.11667
Replicate 3	1.23533	1.13267	1.11667	1.15867	1.04933	1.13667	1.07733	1.15467	1.10467

## Sheet: SFig 7
SFig 7a
	% CS1+	CS1 MFI
Isotype	0.26	0.097
CD4 replicate 1	1.07	0.12
CD4 replicate 2	1.09	0.11
CD4 replicate 3	1.08	0.12
CD8 replicate 1	15.4	0.19
CD8 replicate 2	13.2	0.18
CD8 replicate 3	14.5	0.19
SFig 7b
CD8 Lysis Normalized to EGFRt
	EGFRt	Luc90 Short	huLuc63 Long	c11D5.3 Long	huc11D5.3-Luc90 Short	huLuc63-c11D5.3 Short
Donor 1	0	48.6966	32.3253	20.1251	62.5652	18.8738
Donor 2	0	-10.1064	34.0426	26.8085	11.2766	16.383
Donor 3	0	-2.55138	0.212615	-53.7444	-82.1167	-59.2015
Donor 4	0	8.8	25.024	-0.16	-3.104	16.48
SFig 7c
Fold-proliferation
	Luc90 Short	huLuc63 Long	c11D5.3 Long	huc11D5.3-Luc90 Short	huLuc63-c11D5.3 Short
Donor 1	12.4749	13.7357	7.88508	6.52748	8.32633
Donor 2	13.3162	4.21362	12.7642	10.6128	8.91674
Donor 3	7.04843	8.65536	12.1755	9.12496	6.96143
Donor 4	12.1611	15.9666	31.2117	16.6641	7.69274
Donor 5	26.3294	31.6269	47.7927	26.1688	15.0308
SFig 7d
Viable target-cell count
	Luc90 Short	huLuc63 Long	c11D5.3 Long	huc11D5.3-luc90 Short	huLuc63-c11D5.3 Short
replicate 1	165080	35000	40	480	400
replicate 2	162200	19000	80	320	40
replicate 3	119840	27360	240	480	880
SFig 7e
Repeat challenge
C0D0	Luc90 Short	huLuc63 Long	c11D5.3	huc11D5.3-luc90 Short	huLuc63-c11D5.3 Short
replicate 1	191760	238960	147020	170520	184580
replicate 2	201980	280060	157220	171740	178820
replicate 3	201840	259200	156380	164820	179300
C1D2	Luc90 Short	huLuc63 Long	c11D5.3	huc11D5.3-luc90 Short	huLuc63-c11D5.3 Short
replicate 1	207520	393160	211440	316440	302480
replicate 2	162760	362520	207880	253160	294600
replicate 3	232760	321720	173200	287520	243120
C2D2	Luc90 Short	huLuc63 Long	c11D5.3	huc11D5.3-luc90 Short	huLuc63-c11D5.3 Short
replicate 1	945900	1159400	805700	1185200	1095250
replicate 2	1118600	1136100	987650	1251650	1124800
replicate 3	889250	1111600	758250	1150050	897900
C3D2	Luc90 Short	huLuc63 Long	c11D5.3	huc11D5.3-luc90 Short	huLuc63-c11D5.3 Short
replicate 1	779900	1074600	1442750	1703050	1340150
replicate 2	898050	1044800	1500950	1506950	1304900
replicate 3	768450	994900	1476100	1412750	1294150
C4D2	Luc90 Short	huLuc63 Long	c11D5.3	huc11D5.3-luc90 Short	huLuc63-c11D5.3 Short
replicate 1	520750	586700	1460050	861600	723900
replicate 2	557500	589400	1611900	1065000	884000
replicate 3	504350	567700	1610400	857100	926450
C5D2	Luc90 Short	huLuc63 Long	c11D5.3	huc11D5.3-luc90 Short	huLuc63-c11D5.3 Short
replicate 1	651850	604200	1589350	907900	1259150
replicate 2	621000	615350	1868100	1117200	1407300
replicate 3	627650	485400	1758600	858400	1242750

## Sheet: SFig 9
Sfig 9a
Naïve Memory IFN-g										CD8 IFN-g
Parent K562										Parent K562
	EGFRt	Luc90 Short	huLuc63 Long	c11D5.3 Long	huc11D5.3-Luc90 Short	huLuc63-c11D5.3 Short					EGFRt	Luc90 Short	huLuc63 Long	c11D5.3 Long	huc11D5.3-Luc90 Short	huLuc63-c11D5.3 Short
replicate 1	0	0	0	0	0	212.18				replicate 1	0	154.94	0	0	0	0
replicate 2	0	60.91	77.24	106.95	0	158.03				replicate 2	0	86.85	0	0	0	0
replicate 3	0	0	0	58.59	0	272.34				replicate 3	0	106.95	0	0	0	0
BCMA+/CS1- MM.1S										BCMA+/CS1- MM.1S
	EGFRt	Luc90 Short	huLuc63 Long	c11D5.3 Long	huc11D5.3-Luc90 Short	huLuc63-c11D5.3 Short					EGFRt	Luc90 Short	huLuc63 Long	c11D5.3 Long	huc11D5.3-Luc90 Short	huLuc63-c11D5.3 Short
replicate 1	514.61	1573.81	623.83	19630.5	10877.8	3114.61				replicate 1	223.42	348.79	0	3291.14	1416.95	0
replicate 2	459.9	1398.5	931.18	21948.7	11621.8	3627.27				replicate 2	313.62	359.36	0	3245.99	1615.74	0
replicate 3	521.82	1771.82	695.04	25574.9	10526.9	3836.36				replicate 3	243.01	323.38	0	3782.86	1553.27	0
BCMA-/CS1+ MM.1S										BCMA-/CS1+ MM.1S
	EGFRt	Luc90 Short	huLuc63 Long	c11D5.3 Long	huc11D5.3-Luc90 Short	huLuc63-c11D5.3 Short					EGFRt	Luc90 Short	huLuc63 Long	c11D5.3 Long	huc11D5.3-Luc90 Short	huLuc63-c11D5.3 Short
replicate 1	364.74	6672.75	18247.7	2280.48	2471.78	13761.4				replicate 1	161.15	263.73	323.38	255.3	255.3	19.47
replicate 2	398.37	6774.75	18923.9	2406.16	3245.99	15005.3				replicate 2	201.3	263.73	281.16	255.3	263.73	0
replicate 3	507.48	6774.75	18582.1	2644.4	3157.74	14492.3				replicate 3	180.58	285.64	323.38	290.17	263.73	44.53
BCMA+/CS1+ MM.1S										BCMA+/CS1+ MM.1S
	EGFRt	Luc90 Short	huLuc63 Long	c11D5.3 Long	huc11D5.3-Luc90 Short	huLuc63-c11D5.3 Short					EGFRt	Luc90 Short	huLuc63 Long	c11D5.3 Long	huc11D5.3-Luc90 Short	huLuc63-c11D5.3 Short
replicate 1	422.12	7659.1	13761.4	25574.9	12853.8	12426.6				replicate 1	151.88	243.01	343.59	3945.92	2311.23	0
replicate 2	398.37	9399.45	17920.4	27118.6	13761.4	12853.8				replicate 2	204.89	251.16	370.19	4175.7	1995.93	0
replicate 3	398.37	8960.01	16979.9	24604.6	14746.2	13298.4				replicate 3	212.18	323.38	255.3	4749.85	2280.48	0
Naïve Memory TNF										CD8 TNF
Parent K562										Parent K562
	EGFRt	Luc90 Short	huLuc63 Long	c11D5.3 Long	huc11D5.3-Luc90 Short	huLuc63-c11D5.3 Short					EGFRt	Luc90 Short	huLuc63 Long	c11D5.3 Long	huc11D5.3-Luc90 Short	huLuc63-c11D5.3 Short
replicate 1	0	0	0	0	0	0				replicate 1	0	0	0	0	0	0
replicate 2	0	0	0	0	0	0				replicate 2	0	0	0	0	0	0
replicate 3	0	0	0	0	0	0				replicate 3	0	0	0	0	0	0
BCMA+/CS1- MM.1S										BCMA+/CS1- MM.1S
	EGFRt	Luc90 Short	huLuc63 Long	c11D5.3 Long	huc11D5.3-Luc90 Short	huLuc63-c11D5.3 Short					EGFRt	Luc90 Short	huLuc63 Long	c11D5.3 Long	huc11D5.3-Luc90 Short	huLuc63-c11D5.3 Short
replicate 1	0	0	0	865.71	674.89	123.73				replicate 1	0	0	0	241.44	105.38	0
replicate 2	0	0	0	1148.8	844.15	176.32				replicate 2	0	0	0	196.8	125.36	0
replicate 3	0	0	0	1276.9	773.29	165.77				replicate 3	0	0	0	199.2	135.49	0
BCMA-/CS1+ MM.1S										BCMA-/CS1+ MM.1S
	EGFRt	Luc90 Short	huLuc63 Long	c11D5.3 Long	huc11D5.3-Luc90 Short	huLuc63-c11D5.3 Short					EGFRt	Luc90 Short	huLuc63 Long	c11D5.3 Long	huc11D5.3-Luc90 Short	huLuc63-c11D5.3 Short
replicate 1	0	189.75	792.83	63.31	95.62	510.46				replicate 1	0	0	0	0	0	0
replicate 2	0	224.72	823.19	79.11	125.36	555.38				replicate 2	0	0	0	0	0	0
replicate 3	0	235.74	854.85	79.11	142.59	582.93				replicate 3	0	0	0	0	0	0
BCMA+/CS1+ MM.1S										BCMA+/CS1+ MM.1S
	EGFRt	Luc90 Short	huLuc63 Long	c11D5.3 Long	huc11D5.3-Luc90 Short	huLuc63-c11D5.3 Short					EGFRt	Luc90 Short	huLuc63 Long	c11D5.3 Long	huc11D5.3-Luc90 Short	huLuc63-c11D5.3 Short
replicate 1	0	365.68	782.99	1311.45	802.81	642.59				replicate 1	0	0	0	206.56	108.29	0
replicate 2	0	421.64	970.7	1260.03	946.18	700.28				replicate 2	0	0	0	241.44	111.26	0
replicate 3	0	383.43	876.72	1148.8	946.18	744.97				replicate 3	0	0	0	241.44	122.11	0
Naïve Memory IL-2										CD 8 IL-2
Parent K562										Parent K562
	EGFRt	Luc90 Short	huLuc63 Long	c11D5.3 Long	huc11D5.3-Luc90 Short	huLuc63-c11D5.3 Short					EGFRt	Luc90 Short	huLuc63 Long	c11D5.3 Long	huc11D5.3-Luc90 Short	huLuc63-c11D5.3 Short
replicate 1	0	0	0	0	0	0				replicate 1	0	0	0	0	0	0
replicate 2	0	0	0	0	0	0				replicate 2	0	0	0	0	0	0
replicate 3	0	0	0	0	0	0				replicate 3	0	0	0	0	0	0
BCMA+/CS1- MM.1S										BCMA+/CS1- MM.1S
	EGFRt	Luc90 Short	huLuc63 Long	c11D5.3 Long	huc11D5.3-Luc90 Short	huLuc63-c11D5.3 Short					EGFRt	Luc90 Short	huLuc63 Long	c11D5.3 Long	huc11D5.3-Luc90 Short	huLuc63-c11D5.3 Short
replicate 1	0	57.84	0	3030.11	1997.15	178.49				replicate 1	0	0	0	967.21	347.67	0
replicate 2	0	47.57	0	3772.85	2283.27	184.81				replicate 2	14.91	0	0	909.1	415.91	0
replicate 3	0	54	0	4120.6	2118.39	195.79				replicate 3	0	0	0	1154.95	430.19	0
BCMA-/CS1+ MM.1S										BCMA-/CS1+ MM.1S
	EGFRt	Luc90 Short	huLuc63 Long	c11D5.3 Long	huc11D5.3-Luc90 Short	huLuc63-c11D5.3 Short					EGFRt	Luc90 Short	huLuc63 Long	c11D5.3 Long	huc11D5.3-Luc90 Short	huLuc63-c11D5.3 Short
replicate 1	0	598.87	1939.8	122.9	229.66	1613.04				replicate 1	0	0	0	0	0	0
replicate 2	0	585.16	2249.03	132.41	325.13	1831.13				replicate 2	0	0	0	0	0	0
replicate 3	0	657.41	2118.39	160.6	271.89	1681.96				replicate 3	0	0	0	0	0	0
BCMA+/CS1+ MM.1S										BCMA+/CS1+ MM.1S
	EGFRt	Luc90 Short	huLuc63 Long	c11D5.3 Long	huc11D5.3-Luc90 Short	huLuc63-c11D5.3 Short					EGFRt	Luc90 Short	huLuc63 Long	c11D5.3 Long	huc11D5.3-Luc90 Short	huLuc63-c11D5.3 Short
replicate 1	0	991.67	2056.65	4349.33	2503.14	1729.95				replicate 1	0	0	0	1265.13	627.37	0
replicate 2	0	1265.13	2582.36	5045.52	2886.03	1705.75				replicate 2	0	0	0	1351.68	558.78	0
replicate 3	0	1016.87	2794.82	4349.33	2981.08	1968.21				replicate 3	0	0	0	1426.17	681	0
Sfig 9b
CD8 Targets remaining C4D2
	EGFRt	Luc90 Short	huLuc63 Long	c11D5.3 Long	huc11D5.3-luc90 Short	huluc63-c11D5.3 Short
replicate 1	1657480	1415280	1391200	0	3000	764080
replicate 2	1552920	1269800	1248640	200	5480	717040
replicate 3	1741240	1469960	1099320	40	2840	622040
NM Targets remaining C4D2
	EGFRt	Luc90 Short	huLuc63 Long	c11D5.3 Long	huc11D5.3-luc90 Short	huluc63-c11D5.3 Short
replicate 1	1417320	80	80	40	40	40
replicate 2	1299000	160	40	40	0	40
replicate 3	1337440	120	40	40	0	0
SFig 9c
NM CTV									CD8 CTV
Parent K562									Parent K562
	EGFRt	Luc90 Short	huLuc63 Long	c11D5.3 Long	huc11D5.3-Luc90 Short	huLuc63-c11D5.3 Short				EGFRt	Luc90 Short	huLuc63 Long	c11D5.3 Long	huc11D5.3-Luc90 Short	huLuc63-c11D5.3 Short
replicate 1	45.2	41.7	44.7	53.1	43.7	57.5			replicate 1	47.9	27.5	45.2	50.1	35.9	56.2
replicate 2	48.4	42.7	47.3	51.3	47.9	58.9			replicate 2	50.1	31.3	47.3	53.7	39.4	58.2
replicate 3	45.2	44.2	46.2	55	43.2	58.9			replicate 3	51.9	30.5	50.7	53.1	37.6	59.6
BCMA+/CS1- MM.1S									BCMA+/CS1- MM.1S
	EGFRt	Luc90 Short	huLuc63 Long	c11D5.3 Long	huc11D5.3-Luc90 Short	huLuc63-c11D5.3 Short				EGFRt	Luc90 Short	huLuc63 Long	c11D5.3 Long	huc11D5.3-Luc90 Short	huLuc63-c11D5.3 Short
replicate 1	40.7	13.6	22.6	3.51	5.07	2.92			replicate 1	47.9	32.7	53.1	7.41	36.3	15.3
replicate 2	41.7	13.8	17	3.55	4.62	2.95			replicate 2	47.9	32.4	53.1	7.59	37.2	14.8
replicate 3	41.2	12.6	22.1	3.55	4.52	2.88			replicate 3	47.9	33.1	55	7.5	35.1	14.8
BCMA-/CS1+ MM.1S									BCMA-/CS1+ MM.1S
	EGFRt	Luc90 Short	huLuc63 Long	c11D5.3 Long	huc11D5.3-Luc90 Short	huLuc63-c11D5.3 Short				EGFRt	Luc90 Short	huLuc63 Long	c11D5.3 Long	huc11D5.3-Luc90 Short	huLuc63-c11D5.3 Short
replicate 1	43.2	2.6	2.21	15.3	2.79	10.1			replicate 1	49.5	33.9	41.2	49	36.3	47.9
replicate 2	43.2	2.69	2.37	17.2	2.79	8.41			replicate 2	48.4	34.3	41.2	50.7	36.7	49
replicate 3	41.7	2.72	2.21	18.2	2.6	8.41			replicate 3	47.9	33.1	46.8	50.7	35.1	49
BCMA+/CS1+ MM.1S									BCMA+/CS1+ MM.1S
	EGFRt	Luc90 Short	huLuc63 Long	c11D5.3 Long	huc11D5.3-Luc90 Short	huLuc63-c11D5.3 Short				EGFRt	Luc90 Short	huLuc63 Long	c11D5.3 Long	huc11D5.3-Luc90 Short	huLuc63-c11D5.3 Short
replicate 1	41.2	2.11	2.21	3.59	2.95	3.02			replicate 1	49.5	34.3	35.5	6.76	36.7	11.4
replicate 2	43.2	2.14	2.29	3.63	2.99	2.95			replicate 2	49.5	33.5	36.3	6.76	35.5	11.4
replicate 3	42.2	2.04	2.26	3.39	2.69	2.95			replicate 3	48.4	33.9	39.8	6.76	35.9	10.4

[truncated: 6 more sheets: SFig 10, SFig 12, SFig 15, SFig 16, SFig 17, SFig 19]
